# Supplementary material for: DeePhage: distinguishing virulent and temperate phage-derived sequences in metavirome data with a deep learning approach
Source: Gigascience. 2021 Sep 8;10(9):giab056. doi: 10.1093/gigascience/giab056 (PMC8427542; doi:10.1093/gigascience/giab056)
Supplement: giab056_Supplemental_Files [file giab056_supplemental_files.zip]

Archive with 3 entries (3 files):
- Additional_File_1_0709.docx
- Additional_File_2_0709.xlsx
- Cover_Letter_R2_revised.docx
