# Supplementary material for: DeePhage: distinguishing virulent and temperate phage-derived sequences in metavirome data with a deep learning approach
Source: Gigascience. 2021 Sep 8;10(9):giab056. doi: 10.1093/gigascience/giab056 (PMC8427542; doi:10.1093/gigascience/giab056)
Supplement: giab056_Supplemental_Files [file giab056_supplemental_files.zip › Additional_File_2_0709.xlsx]

## Sheet: Dataset-1
Accession.number	Taxid	Phylum	Class	Order	Family	Genus	Species	Genome.length	Host.taxid	Host.Superkingdom	Host.phylum	Host.class	Host.order	Host.family	Host.genus	Host.species	Lifestyle	Test usage	Training usage
NC_013055	335797	Uroviricota	Caudoviricetes	Caudovirales	Siphoviridae	NA	Burkholderia phage KS9	39896	28450	Bacteria	Proteobacteria	Betaproteobacteria	Burkholderiales	Burkholderiaceae	Burkholderia	Burkholderia pseudomallei	Temperate	5th CV	other 4 CVs
NC_013055	335797	Uroviricota	Caudoviricetes	Caudovirales	Siphoviridae	NA	Burkholderia phage KS9	39896	60550	Bacteria	Proteobacteria	Betaproteobacteria	Burkholderiales	Burkholderiaceae	Burkholderia	Burkholderia pyrrocinia	Temperate	5th CV	other 4 CVs
NC_011976	348058	Uroviricota	Caudoviricetes	Caudovirales	Podoviridae	Lederbergvirus	Salmonella phage epsilon34	43016	58712	Bacteria	Proteobacteria	Gammaproteobacteria	Enterobacterales	Enterobacteriaceae	Salmonella	Salmonella enterica	Temperate	3rd CV	other 4 CVs
NC_011613	505291	Uroviricota	Caudoviricetes	Caudovirales	Siphoviridae	Casadabanvirus	Pseudomonas virus MP29	36632	652611	Bacteria	Proteobacteria	Gammaproteobacteria	Pseudomonadales	Pseudomonadaceae	Pseudomonas	Pseudomonas aeruginosa	Temperate	1st CV	other 4 CVs
NC_011611	505292	Uroviricota	Caudoviricetes	Caudovirales	Siphoviridae	Casadabanvirus	Pseudomonas virus MP38	36885	652611	Bacteria	Proteobacteria	Gammaproteobacteria	Pseudomonadales	Pseudomonadaceae	Pseudomonas	Pseudomonas aeruginosa	Temperate	2nd CV	other 4 CVs
NC_011357	563769	Uroviricota	Caudoviricetes	Caudovirales	Siphoviridae	NA	Stx2-converting phage 1717	62147	83334	Bacteria	Proteobacteria	Gammaproteobacteria	Enterobacterales	Enterobacteriaceae	Escherichia	Escherichia coli	Temperate	2nd CV	other 4 CVs
NC_013059	590739	Uroviricota	Caudoviricetes	Caudovirales	Podoviridae	Lederbergvirus	Salmonella phage g341c	40975	58712	Bacteria	Proteobacteria	Gammaproteobacteria	Enterobacterales	Enterobacteriaceae	Salmonella	Salmonella enterica	Temperate	3rd CV	other 4 CVs
NC_006949	101570	Uroviricota	Caudoviricetes	Caudovirales	Siphoviridae	NA	Enterobacteria phage ES18	46900	90371	Bacteria	Proteobacteria	Gammaproteobacteria	Enterobacterales	Enterobacteriaceae	Salmonella	Salmonella enterica	Temperate	2nd CV	other 4 CVs
NC_005056	2681595	Uroviricota	Caudoviricetes	Caudovirales	Myoviridae	Peduovirus	Escherichia virus Wphi	32684	566546	Bacteria	Proteobacteria	Gammaproteobacteria	Enterobacterales	Enterobacteriaceae	Escherichia	Escherichia coli	Temperate	3rd CV	other 4 CVs
NC_003356	103807	Uroviricota	Caudoviricetes	Caudovirales	Myoviridae	NA	Enterobacteria phage phiP27	42575	562	Bacteria	Proteobacteria	Gammaproteobacteria	Enterobacterales	Enterobacteriaceae	Escherichia	Escherichia coli	Temperate	4th CV	other 4 CVs
NC_003288	106284	Uroviricota	Caudoviricetes	Caudovirales	Siphoviridae	Phietavirus	Staphylococcus virus phiETA	43081	1280	Bacteria	Firmicutes	Bacilli	Bacillales	Staphylococcaceae	Staphylococcus	Staphylococcus aureus	Temperate	2nd CV	other 4 CVs
NC_000929	2681603	Uroviricota	Caudoviricetes	Caudovirales	Myoviridae	Muvirus	Escherichia virus Mu	36717	543	Bacteria	Proteobacteria	Gammaproteobacteria	Enterobacterales	Enterobacteriaceae	NA	NA	Temperate	1st CV	other 4 CVs
NC_000929	2681603	Uroviricota	Caudoviricetes	Caudovirales	Myoviridae	Muvirus	Escherichia virus Mu	36717	562	Bacteria	Proteobacteria	Gammaproteobacteria	Enterobacterales	Enterobacteriaceae	Escherichia	Escherichia coli	Temperate	1st CV	other 4 CVs
NC_001895	10679	Uroviricota	Caudoviricetes	Caudovirales	Myoviridae	Peduovirus	Escherichia virus P2	33593	543	Bacteria	Proteobacteria	Gammaproteobacteria	Enterobacterales	Enterobacteriaceae	NA	NA	Temperate	2nd CV	other 4 CVs
NC_001895	10679	Uroviricota	Caudoviricetes	Caudovirales	Myoviridae	Peduovirus	Escherichia virus P2	33593	562	Bacteria	Proteobacteria	Gammaproteobacteria	Enterobacterales	Enterobacteriaceae	Escherichia	Escherichia coli	Temperate	2nd CV	other 4 CVs
NC_001895	10679	Uroviricota	Caudoviricetes	Caudovirales	Myoviridae	Peduovirus	Escherichia virus P2	33593	1137135	Bacteria	Proteobacteria	Gammaproteobacteria	Enterobacterales	Enterobacteriaceae	Escherichia	Escherichia coli	Temperate	2nd CV	other 4 CVs
NC_001609	10680	Uroviricota	Caudoviricetes	Caudovirales	NA	NA	Enterobacteria phage P4	11624	NA	NA	NA	NA	NA	NA	NA	NA	Temperate	2nd CV	other 4 CVs
AF503408	10682	Uroviricota	Caudoviricetes	Caudovirales	Myoviridae	Punavirus	Escherichia virus P1	101660	562	Bacteria	Proteobacteria	Gammaproteobacteria	Enterobacterales	Enterobacteriaceae	Escherichia	Escherichia coli	Temperate	3rd CV	other 4 CVs
NC_001697	10690	Uroviricota	Caudoviricetes	Caudovirales	Myoviridae	Hpunavirus	Haemophilus virus HP1	32355	727	Bacteria	Proteobacteria	Gammaproteobacteria	Pasteurellales	Pasteurellaceae	Haemophilus	Haemophilus influenzae	Temperate	3rd CV	other 4 CVs
NC_005345	10702	Uroviricota	Caudoviricetes	Caudovirales	Siphoviridae	NA	Streptomyces phage VWB	49220	54571	Bacteria	Actinobacteria	Actinomycetia	Streptomycetales	Streptomycetaceae	Streptomyces	Streptomyces venezuelae	Temperate	1st CV	other 4 CVs
NC_005178	10708	Uroviricota	Caudoviricetes	Caudovirales	Siphoviridae	Casadabanvirus	Pseudomonas virus D3112	37611	287	Bacteria	Proteobacteria	Gammaproteobacteria	Pseudomonadales	Pseudomonadaceae	Pseudomonas	Pseudomonas aeruginosa	Temperate	2nd CV	other 4 CVs
NC_001416	10710	Uroviricota	Caudoviricetes	Caudovirales	Siphoviridae	Lambdavirus	Escherichia virus Lambda	48502	562	Bacteria	Proteobacteria	Gammaproteobacteria	Enterobacterales	Enterobacteriaceae	Escherichia	Escherichia coli	Temperate	4th CV	other 4 CVs
NC_001978	10719	Uroviricota	Caudoviricetes	Caudovirales	Siphoviridae	Lomovskayavirus	Streptomyces virus phiC31	41491	1902	Bacteria	Actinobacteria	Actinomycetia	Streptomycetales	Streptomycetaceae	Streptomyces	Streptomyces coelicolor	Temperate	1st CV	other 4 CVs
NC_000924	10730	Uroviricota	Caudoviricetes	Caudovirales	Podoviridae	Traversvirus	Escherichia virus 933W	61670	83334	Bacteria	Proteobacteria	Gammaproteobacteria	Enterobacterales	Enterobacteriaceae	Escherichia	Escherichia coli	Temperate	5th CV	other 4 CVs
NC_000924	10730	Uroviricota	Caudoviricetes	Caudovirales	Podoviridae	Traversvirus	Escherichia virus 933W	61670	155864	Bacteria	Proteobacteria	Gammaproteobacteria	Enterobacterales	Enterobacteriaceae	Escherichia	Escherichia coli	Temperate	5th CV	other 4 CVs
NC_002166	10742	Uroviricota	Caudoviricetes	Caudovirales	Siphoviridae	Hendrixvirus	Escherichia virus HK022	40751	562	Bacteria	Proteobacteria	Gammaproteobacteria	Enterobacterales	Enterobacteriaceae	Escherichia	Escherichia coli	Temperate	4th CV	other 4 CVs
NC_002371	10754	Uroviricota	Caudoviricetes	Caudovirales	Podoviridae	Lederbergvirus	Salmonella virus P22	41724	90371	Bacteria	Proteobacteria	Gammaproteobacteria	Enterobacterales	Enterobacteriaceae	Salmonella	Salmonella enterica	Temperate	3rd CV	other 4 CVs
NC_005344	10761	Uroviricota	Caudoviricetes	Caudovirales	Podoviridae	Lederbergvirus	Shigella virus Sf6	39043	623	Bacteria	Proteobacteria	Gammaproteobacteria	Enterobacterales	Enterobacteriaceae	Shigella	Shigella flexneri	Temperate	3rd CV	other 4 CVs
NC_002185	112023	Uroviricota	Caudoviricetes	Caudovirales	Siphoviridae	Moineauvirus	Streptococcus virus 7201	35466	1308	Bacteria	Firmicutes	Bacilli	Lactobacillales	Streptococcaceae	Streptococcus	Streptococcus thermophilus	Temperate	2nd CV	other 4 CVs
NC_003050	120574	Uroviricota	Caudoviricetes	Caudovirales	Siphoviridae	NA	Streptococcus phage MM1	40248	1301	Bacteria	Firmicutes	Bacilli	Lactobacillales	Streptococcaceae	Streptococcus	NA	Temperate	3rd CV	other 4 CVs
NC_004615	12360	Uroviricota	Caudoviricetes	Caudovirales	Siphoviridae	Phietavirus	Staphylococcus virus 11	43604	93061	Bacteria	Firmicutes	Bacilli	Bacillales	Staphylococcaceae	Staphylococcus	Staphylococcus aureus	Temperate	5th CV	other 4 CVs
NC_005822	12390	Uroviricota	Caudoviricetes	Caudovirales	Siphoviridae	NA	Lactococcus phage phiLC3	32172	1359	Bacteria	Firmicutes	Bacilli	Lactobacillales	Streptococcaceae	Lactococcus	Lactococcus cremoris	Temperate	3rd CV	other 4 CVs
NC_005294	12402	Uroviricota	Caudoviricetes	Caudovirales	Myoviridae	NA	Streptococcus phage EJ-1	42935	1313	Bacteria	Firmicutes	Bacilli	Lactobacillales	Streptococcaceae	Streptococcus	Streptococcus pneumoniae	Temperate	3rd CV	other 4 CVs
NC_005340	12407	Uroviricota	Caudoviricetes	Caudovirales	Myoviridae	Eganvirus	Salmonella virus PsP3	30636	590	Bacteria	Proteobacteria	Gammaproteobacteria	Enterobacterales	Enterobacteriaceae	Salmonella	NA	Temperate	2nd CV	other 4 CVs
NC_000896	12417	Uroviricota	Caudoviricetes	Caudovirales	Siphoviridae	NA	Lactobacillus phage phiadh	43785	1596	Bacteria	Firmicutes	Bacilli	Lactobacillales	Lactobacillaceae	Lactobacillus	Lactobacillus gasseri	Temperate	3rd CV	other 4 CVs
NC_002486	129009	Uroviricota	Caudoviricetes	Caudovirales	Siphoviridae	Biseptimavirus	Staphylococcus prophage phiPV83	45636	1280	Bacteria	Firmicutes	Bacilli	Bacillales	Staphylococcaceae	Staphylococcus	Staphylococcus aureus	Temperate	4th CV	other 4 CVs
NC_002661	130478	Uroviricota	Caudoviricetes	Caudovirales	Siphoviridae	Triavirus	Staphylococcus virus phiSLT	42942	1280	Bacteria	Firmicutes	Bacilli	Bacillales	Staphylococcaceae	Staphylococcus	Staphylococcus aureus	Temperate	4th CV	other 4 CVs
NC_002656	148603	Uroviricota	Caudoviricetes	Caudovirales	Siphoviridae	Fromanvirus	Mycobacterium virus Bxb1	50550	1763	Bacteria	Actinobacteria	Actinomycetia	Corynebacteriales	Mycobacteriaceae	Mycobacterium	NA	Temperate	2nd CV	other 4 CVs
NC_002656	148603	Uroviricota	Caudoviricetes	Caudovirales	Siphoviridae	Fromanvirus	Mycobacterium virus Bxb1	50550	1772	Bacteria	Actinobacteria	Actinomycetia	Corynebacteriales	Mycobacteriaceae	Mycolicibacterium	Mycolicibacterium smegmatis	Temperate	2nd CV	other 4 CVs
NC_002656	148603	Uroviricota	Caudoviricetes	Caudovirales	Siphoviridae	Fromanvirus	Mycobacterium virus Bxb1	50550	246196	Bacteria	Actinobacteria	Actinomycetia	Corynebacteriales	Mycobacteriaceae	Mycolicibacterium	Mycolicibacterium smegmatis	Temperate	2nd CV	other 4 CVs
NC_002670	151534	Uroviricota	Caudoviricetes	Caudovirales	Siphoviridae	NA	Lactococcus phage bIL311	14510	272623	Bacteria	Firmicutes	Bacilli	Lactobacillales	Streptococcaceae	Lactococcus	Lactococcus lactis	Temperate	2nd CV	other 4 CVs
NC_002666	151535	Uroviricota	Caudoviricetes	Caudovirales	Siphoviridae	NA	Lactococcus phage bIL285	35538	272623	Bacteria	Firmicutes	Bacilli	Lactobacillales	Streptococcaceae	Lactococcus	Lactococcus lactis	Temperate	5th CV	other 4 CVs
NC_002667	151536	Uroviricota	Caudoviricetes	Caudovirales	Siphoviridae	NA	Lactococcus phage bIL286	41834	272623	Bacteria	Firmicutes	Bacilli	Lactobacillales	Streptococcaceae	Lactococcus	Lactococcus lactis	Temperate	1st CV	other 4 CVs
NC_002668	151537	Uroviricota	Caudoviricetes	Caudovirales	Siphoviridae	NA	Lactococcus phage bIL309	36949	272623	Bacteria	Firmicutes	Bacilli	Lactobacillales	Streptococcaceae	Lactococcus	Lactococcus lactis	Temperate	5th CV	other 4 CVs
NC_002669	151538	Uroviricota	Caudoviricetes	Caudovirales	Siphoviridae	NA	Lactococcus phage bIL310	14957	272623	Bacteria	Firmicutes	Bacilli	Lactobacillales	Streptococcaceae	Lactococcus	Lactococcus lactis	Temperate	5th CV	other 4 CVs
NC_002671	151539	Uroviricota	Caudoviricetes	Caudovirales	Siphoviridae	NA	Lactococcus phage bIL312	15179	272623	Bacteria	Firmicutes	Bacilli	Lactobacillales	Streptococcaceae	Lactococcus	Lactococcus lactis	Temperate	4th CV	other 4 CVs
NC_006548	151599	Uroviricota	Caudoviricetes	Caudovirales	Siphoviridae	Beetrevirus	Pseudomonas virus B3	38439	208964	Bacteria	Proteobacteria	Gammaproteobacteria	Pseudomonadales	Pseudomonadaceae	Pseudomonas	Pseudomonas aeruginosa	Temperate	1st CV	other 4 CVs
NC_002730	155148	Uroviricota	Caudoviricetes	Caudovirales	Podoviridae	Lederbergvirus	Escherichia virus HK620	38297	562	Bacteria	Proteobacteria	Gammaproteobacteria	Enterobacterales	Enterobacteriaceae	Escherichia	Escherichia coli	Temperate	2nd CV	other 4 CVs
NC_003315	157239	Uroviricota	Caudoviricetes	Caudovirales	Myoviridae	Hpunavirus	Haemophilus virus HP2	31508	727	Bacteria	Proteobacteria	Gammaproteobacteria	Pasteurellales	Pasteurellaceae	Haemophilus	Haemophilus influenzae	Temperate	2nd CV	other 4 CVs
NC_004996	157924	Uroviricota	Caudoviricetes	Caudovirales	Siphoviridae	NA	Streptococcus phage SM1	34692	28037	Bacteria	Firmicutes	Bacilli	Lactobacillales	Streptococcaceae	Streptococcus	Streptococcus mitis	Temperate	4th CV	other 4 CVs
NC_004629	169683	Uroviricota	Caudoviricetes	Caudovirales	Myoviridae	Phikzvirus	Pseudomonas virus phiKZ	280334	287	Bacteria	Proteobacteria	Gammaproteobacteria	Pseudomonadales	Pseudomonadaceae	Pseudomonas	Pseudomonas aeruginosa	Temperate	1st CV	other 4 CVs
NC_005069	172667	Uroviricota	Caudoviricetes	Caudovirales	Siphoviridae	NA	Yersinia phage PY54	46339	630	Bacteria	Proteobacteria	Gammaproteobacteria	Enterobacterales	Yersiniaceae	Yersinia	Yersinia enterocolitica	Temperate	4th CV	other 4 CVs
NC_004348	173443	Uroviricota	Caudoviricetes	Caudovirales	Podoviridae	Lederbergvirus	Salmonella virus ST64T	40679	90371	Bacteria	Proteobacteria	Gammaproteobacteria	Enterobacterales	Enterobacteriaceae	Salmonella	Salmonella enterica	Temperate	1st CV	other 4 CVs
NC_003157	173707	Uroviricota	Caudoviricetes	Caudovirales	Siphoviridae	NA	Temperate phage phiNIH1.1	41796	1314	Bacteria	Firmicutes	Bacilli	Lactobacillales	Streptococcaceae	Streptococcus	Streptococcus pyogenes	Temperate	4th CV	other 4 CVs
NC_002628	173824	Uroviricota	Caudoviricetes	Caudovirales	Siphoviridae	NA	Methanothermobacter phage psiM100	28798	145261	Archaea	Euryarchaeota	Methanobacteria	Methanobacteriales	Methanobacteriaceae	Methanothermobacter	Methanothermobacter wolfeii	Temperate	3rd CV	other 4 CVs
NC_004313	175950	Uroviricota	Caudoviricetes	Caudovirales	Myoviridae	NA	Salmonella phage ST64B	40149	90371	Bacteria	Proteobacteria	Gammaproteobacteria	Enterobacterales	Enterobacteriaceae	Salmonella	Salmonella enterica	Temperate	4th CV	other 4 CVs
NC_003324	179237	Uroviricota	Caudoviricetes	Caudovirales	Podoviridae	NA	Sinorhizobium phage PBC5	57416	382	Bacteria	Proteobacteria	Alphaproteobacteria	Hyphomicrobiales	Rhizobiaceae	Sinorhizobium	Sinorhizobium meliloti	Temperate	4th CV	other 4 CVs
NC_003309	180504	Uroviricota	Caudoviricetes	Caudovirales	Siphoviridae	Stanholtvirus	Burkholderia virus phiE125	53373	57975	Bacteria	Proteobacteria	Betaproteobacteria	Burkholderiales	Burkholderiaceae	Burkholderia	Burkholderia thailandensis	Temperate	5th CV	other 4 CVs
NC_003525	180816	Uroviricota	Caudoviricetes	Caudovirales	Podoviridae	Traversvirus	Escherichia virus 933W	61765	83334	Bacteria	Proteobacteria	Gammaproteobacteria	Enterobacterales	Enterobacteriaceae	Escherichia	Escherichia coli	Temperate	5th CV	other 4 CVs
NC_003291	171618	Uroviricota	Caudoviricetes	Caudovirales	Siphoviridae	Psavirus	Listeria virus PSA	37618	1639	Bacteria	Firmicutes	Bacilli	Bacillales	Listeriaceae	Listeria	Listeria monocytogenes	Temperate	2nd CV	other 4 CVs
NC_004616	186152	Uroviricota	Caudoviricetes	Caudovirales	Siphoviridae	Triavirus	Staphylococcus virus phi12	44970	93061	Bacteria	Firmicutes	Bacilli	Bacillales	Staphylococcaceae	Staphylococcus	Staphylococcus aureus	Temperate	4th CV	other 4 CVs
NC_004617	186153	Uroviricota	Caudoviricetes	Caudovirales	Siphoviridae	Biseptimavirus	Staphylococcus virus 13	42722	93061	Bacteria	Firmicutes	Bacilli	Bacillales	Staphylococcaceae	Staphylococcus	Staphylococcus aureus	Temperate	2nd CV	other 4 CVs
NC_003524	190478	Uroviricota	Caudoviricetes	Caudovirales	Siphoviridae	NA	Clostridium phage phi3626	33507	1502	Bacteria	Firmicutes	Clostridia	Eubacteriales	Clostridiaceae	Clostridium	Clostridium perfringens	Temperate	1st CV	other 4 CVs
NC_005357	194699	Uroviricota	Caudoviricetes	Caudovirales	Podoviridae	Rauchvirus	Bordetella virus BPP1	42493	518	Bacteria	Proteobacteria	Betaproteobacteria	Burkholderiales	Alcaligenaceae	Bordetella	Bordetella bronchiseptica	Temperate	4th CV	other 4 CVs
NC_004913	194948	Uroviricota	Caudoviricetes	Caudovirales	Podoviridae	Traversvirus	Escherichia Stx1 converting phage	59866	83334	Bacteria	Proteobacteria	Gammaproteobacteria	Enterobacterales	Enterobacteriaceae	Escherichia	Escherichia coli	Temperate	3rd CV	other 4 CVs
NC_004914	194949	Uroviricota	Caudoviricetes	Caudovirales	Podoviridae	Traversvirus	Escherichia virus Stx2 II	62706	83334	Bacteria	Proteobacteria	Gammaproteobacteria	Enterobacterales	Enterobacteriaceae	Escherichia	Escherichia coli	Temperate	3rd CV	other 4 CVs
NC_004813	196242	Uroviricota	Caudoviricetes	Caudovirales	Siphoviridae	NA	Enterobacteria phage BP-4795	57930	562	Bacteria	Proteobacteria	Gammaproteobacteria	Enterobacterales	Enterobacteriaceae	Escherichia	Escherichia coli	Temperate	5th CV	other 4 CVs
NC_004584	198538	Uroviricota	Caudoviricetes	Caudovirales	Siphoviridae	NA	Streptococcus phage 315.1	39538	198466	Bacteria	Firmicutes	Bacilli	Lactobacillales	Streptococcaceae	Streptococcus	Streptococcus pyogenes	Temperate	4th CV	other 4 CVs
NC_004585	198539	Uroviricota	Caudoviricetes	Caudovirales	Siphoviridae	NA	Streptococcus phage 315.2	41072	198466	Bacteria	Firmicutes	Bacilli	Lactobacillales	Streptococcaceae	Streptococcus	Streptococcus pyogenes	Temperate	4th CV	other 4 CVs
NC_004586	198540	Uroviricota	Caudoviricetes	Caudovirales	Siphoviridae	NA	Streptococcus phage 315.3	34419	198466	Bacteria	Firmicutes	Bacilli	Lactobacillales	Streptococcaceae	Streptococcus	Streptococcus pyogenes	Temperate	5th CV	other 4 CVs
NC_004587	198541	Uroviricota	Caudoviricetes	Caudovirales	Siphoviridae	NA	Streptococcus phage 315.4	41796	198466	Bacteria	Firmicutes	Bacilli	Lactobacillales	Streptococcaceae	Streptococcus	Streptococcus pyogenes	Temperate	5th CV	other 4 CVs
NC_004588	198542	Uroviricota	Caudoviricetes	Caudovirales	NA	NA	Streptococcus phage 315.5	38206	198466	Bacteria	Firmicutes	Bacilli	Lactobacillales	Streptococcaceae	Streptococcus	Streptococcus pyogenes	Temperate	3rd CV	other 4 CVs
NC_004589	198543	Uroviricota	Caudoviricetes	Caudovirales	Siphoviridae	NA	Streptococcus phage 315.6	40014	198466	Bacteria	Firmicutes	Bacilli	Lactobacillales	Streptococcaceae	Streptococcus	Streptococcus pyogenes	Temperate	1st CV	other 4 CVs
AF527608	200913	Uroviricota	Caudoviricetes	Caudovirales	Podoviridae	Lederbergvirus	Salmonella virus P22	41724	590	Bacteria	Proteobacteria	Gammaproteobacteria	Enterobacterales	Enterobacteriaceae	Salmonella	NA	Temperate	2nd CV	other 4 CVs
NC_004680	205868	Uroviricota	Caudoviricetes	Caudovirales	Siphoviridae	Cheoctovirus	Mycobacterium virus Che8	59471	1763	Bacteria	Actinobacteria	Actinomycetia	Corynebacteriales	Mycobacteriaceae	Mycobacterium	NA	Temperate	5th CV	other 4 CVs
NC_004680	205868	Uroviricota	Caudoviricetes	Caudovirales	Siphoviridae	Cheoctovirus	Mycobacterium virus Che8	59471	1772	Bacteria	Actinobacteria	Actinomycetia	Corynebacteriales	Mycobacteriaceae	Mycolicibacterium	Mycolicibacterium smegmatis	Temperate	5th CV	other 4 CVs
NC_004681	205869	Uroviricota	Caudoviricetes	Caudovirales	Siphoviridae	Kostyavirus	Mycobacterium virus CJW1	75931	1763	Bacteria	Actinobacteria	Actinomycetia	Corynebacteriales	Mycobacteriaceae	Mycobacterium	NA	Temperate	1st CV	other 4 CVs
NC_004681	205869	Uroviricota	Caudoviricetes	Caudovirales	Siphoviridae	Kostyavirus	Mycobacterium virus CJW1	75931	1772	Bacteria	Actinobacteria	Actinomycetia	Corynebacteriales	Mycobacteriaceae	Mycolicibacterium	Mycolicibacterium smegmatis	Temperate	1st CV	other 4 CVs
NC_004683	205872	Uroviricota	Caudoviricetes	Caudovirales	Siphoviridae	Chenonavirus	Mycobacterium virus Che9c	57050	1763	Bacteria	Actinobacteria	Actinomycetia	Corynebacteriales	Mycobacteriaceae	Mycobacterium	NA	Temperate	3rd CV	other 4 CVs
NC_004683	205872	Uroviricota	Caudoviricetes	Caudovirales	Siphoviridae	Chenonavirus	Mycobacterium virus Che9c	57050	1772	Bacteria	Actinobacteria	Actinomycetia	Corynebacteriales	Mycobacteriaceae	Mycolicibacterium	Mycolicibacterium smegmatis	Temperate	3rd CV	other 4 CVs
NC_004686	205876	Uroviricota	Caudoviricetes	Caudovirales	Siphoviridae	Cheoctovirus	Mycobacterium virus Che9d	56276	1763	Bacteria	Actinobacteria	Actinomycetia	Corynebacteriales	Mycobacteriaceae	Mycobacterium	NA	Temperate	1st CV	other 4 CVs
NC_004688	205879	Uroviricota	Caudoviricetes	Caudovirales	Siphoviridae	Omegavirus	Mycobacterium virus Omega	110865	1763	Bacteria	Actinobacteria	Actinomycetia	Corynebacteriales	Mycobacteriaceae	Mycobacterium	NA	Temperate	5th CV	other 4 CVs
NC_004688	205879	Uroviricota	Caudoviricetes	Caudovirales	Siphoviridae	Omegavirus	Mycobacterium virus Omega	110865	1772	Bacteria	Actinobacteria	Actinomycetia	Corynebacteriales	Mycobacteriaceae	Mycolicibacterium	Mycolicibacterium smegmatis	Temperate	5th CV	other 4 CVs
NC_004456	207597	Uroviricota	Caudoviricetes	Caudovirales	Myoviridae	Vhmlvirus	Vibrio virus VHML	43198	669	Bacteria	Proteobacteria	Gammaproteobacteria	Vibrionales	Vibrionaceae	Vibrio	Vibrio harveyi	Temperate	4th CV	other 4 CVs
NC_004775	215158	Uroviricota	Caudoviricetes	Caudovirales	Podoviridae	Uetakevirus	Salmonella virus Epsilon15	39671	28901	Bacteria	Proteobacteria	Gammaproteobacteria	Enterobacterales	Enterobacteriaceae	Salmonella	Salmonella enterica	Temperate	3rd CV	other 4 CVs
NC_004775	215158	Uroviricota	Caudoviricetes	Caudovirales	Podoviridae	Uetakevirus	Salmonella virus Epsilon15	39671	58712	Bacteria	Proteobacteria	Gammaproteobacteria	Enterobacterales	Enterobacteriaceae	Salmonella	Salmonella enterica	Temperate	3rd CV	other 4 CVs
NC_005841	221029	Uroviricota	Caudoviricetes	Caudovirales	Podoviridae	Lederbergvirus	Enterobacteria phage ST104	41391	85569	Bacteria	Proteobacteria	Gammaproteobacteria	Enterobacterales	Enterobacteriaceae	Salmonella	Salmonella enterica	Temperate	3rd CV	other 4 CVs
NC_004664	225588	Uroviricota	Caudoviricetes	Caudovirales	Siphoviridae	Lomovskayavirus	Streptomyces virus phiBT1	41831	1916	Bacteria	Actinobacteria	Actinomycetia	Streptomycetales	Streptomycetaceae	Streptomyces	Streptomyces lividans	Temperate	1st CV	other 4 CVs
NC_004820	225725	Uroviricota	Caudoviricetes	Caudovirales	Siphoviridae	NA	Bacillus phage phBC6A51	61395	1396	Bacteria	Firmicutes	Bacilli	Bacillales	Bacillaceae	Bacillus	Bacillus cereus	Temperate	4th CV	other 4 CVs
NC_004821	225726	Uroviricota	Caudoviricetes	Caudovirales	Siphoviridae	NA	Bacillus phage phBC6A52	38472	1396	Bacteria	Firmicutes	Bacilli	Bacillales	Bacillaceae	Bacillus	Bacillus cereus	Temperate	1st CV	other 4 CVs
NC_004740	225979	Uroviricota	Caudoviricetes	Caudovirales	Siphoviridae	NA	Staphylococcus phage phiN315	44082	158879	Bacteria	Firmicutes	Bacilli	Bacillales	Staphylococcaceae	Staphylococcus	Staphylococcus aureus	Temperate	1st CV	other 4 CVs
NC_004827	230158	Uroviricota	Caudoviricetes	Caudovirales	Myoviridae	NA	Haemophilus phage Aaphi23	43033	714	Bacteria	Proteobacteria	Gammaproteobacteria	Pasteurellales	Pasteurellaceae	Aggregatibacter	Aggregatibacter actinomycetemcomitans	Temperate	3rd CV	other 4 CVs
NC_005258	236750	Preplasmiviricota	Tectiliviricetes	Kalamavirales	Tectiviridae	Betatectivirus	Bacillus virus Bam35	14935	1428	Bacteria	Firmicutes	Bacilli	Bacillales	Bacillaceae	Bacillus	Bacillus thuringiensis	Temperate	1st CV	other 4 CVs
NC_005284	255131	Uroviricota	Caudoviricetes	Caudovirales	Siphoviridae	Stanholtvirus	Burkholderia virus phi1026b	54865	884204	Bacteria	Proteobacteria	Betaproteobacteria	Burkholderiales	Burkholderiaceae	Burkholderia	Burkholderia pseudomallei	Temperate	5th CV	other 4 CVs
NC_005857	255431	Uroviricota	Caudoviricetes	Caudovirales	Siphoviridae	NA	Klebsiella phage phiKO2	51601	571	Bacteria	Proteobacteria	Gammaproteobacteria	Enterobacterales	Enterobacteriaceae	Klebsiella	Klebsiella oxytoca	Temperate	5th CV	other 4 CVs
NC_005356	259901	Uroviricota	Caudoviricetes	Caudovirales	Siphoviridae	Biseptimavirus	Staphylococcus virus 77	41708	1280	Bacteria	Firmicutes	Bacilli	Bacillales	Staphylococcaceae	Staphylococcus	Staphylococcus aureus	Temperate	4th CV	other 4 CVs
NC_005879	260372	Uroviricota	Caudoviricetes	Caudovirales	Podoviridae	Enhodamvirus	Vibrio virus VP2	39853	666	Bacteria	Proteobacteria	Gammaproteobacteria	Vibrionales	Vibrionaceae	Vibrio	Vibrio cholerae	Temperate	1st CV	other 4 CVs
NC_005891	260827	Uroviricota	Caudoviricetes	Caudovirales	Podoviridae	Enhodamvirus	Vibrio virus VP5	39786	666	Bacteria	Proteobacteria	Gammaproteobacteria	Vibrionales	Vibrionaceae	Vibrio	Vibrio cholerae	Temperate	4th CV	other 4 CVs
NC_005808	263374	Uroviricota	Caudoviricetes	Caudovirales	Podoviridae	Rauchvirus	Bordetella virus BPP1	42663	517	Bacteria	Proteobacteria	Betaproteobacteria	Burkholderiales	Alcaligenaceae	Bordetella	NA	Temperate	3rd CV	other 4 CVs
NC_005809	263375	Uroviricota	Caudoviricetes	Caudovirales	Podoviridae	Rauchvirus	Bordetella virus BPP1	42638	517	Bacteria	Proteobacteria	Betaproteobacteria	Burkholderiales	Alcaligenaceae	Bordetella	NA	Temperate	5th CV	other 4 CVs
NC_005882	264729	Uroviricota	Caudoviricetes	Caudovirales	Myoviridae	Bcepmuvirus	Burkholderia virus BcepMu	36748	216591	Bacteria	Proteobacteria	Betaproteobacteria	Burkholderiales	Burkholderiaceae	Burkholderia	Burkholderia cenocepacia	Temperate	4th CV	other 4 CVs
NC_006882	268748	Uroviricota	Caudoviricetes	Caudovirales	Autographiviridae	Tiamatvirus	Prochlorococcus virus PSSP7	44970	1218	Bacteria	Cyanobacteria	NA	Synechococcales	Prochloraceae	Prochlorococcus	NA	Temperate	4th CV	other 4 CVs
NC_005887	279280	Uroviricota	Caudoviricetes	Caudovirales	Podoviridae	Ryyoungvirus	Burkholderia virus BcepC6B	42415	292	Bacteria	Proteobacteria	Betaproteobacteria	Burkholderiales	Burkholderiaceae	Burkholderia	Burkholderia cepacia	Temperate	3rd CV	other 4 CVs
NC_005893	279281	Uroviricota	Caudoviricetes	Caudovirales	Siphoviridae	NA	Lactobacillus phage phiAT3	39166	1582	Bacteria	Firmicutes	Bacilli	Lactobacillales	Lactobacillaceae	Lacticaseibacillus	Lacticaseibacillus casei	Temperate	3rd CV	other 4 CVs
NC_006938	279383	Uroviricota	Caudoviricetes	Caudovirales	Siphoviridae	Yuavirus	Alphaproteobacteria virus phiJl001	63649	278678	Bacteria	Proteobacteria	Alphaproteobacteria	NA	NA	NA	alpha proteobacterium JL001	Temperate	5th CV	other 4 CVs
NC_006552	280701	Uroviricota	Caudoviricetes	Caudovirales	Podoviridae	Hollowayvirus	Pseudomonas virus F116	65195	287	Bacteria	Proteobacteria	Gammaproteobacteria	Pseudomonadales	Pseudomonadaceae	Pseudomonas	Pseudomonas aeruginosa	Temperate	1st CV	other 4 CVs
NC_005964	280702	NA	NA	NA	NA	NA	Mycoplasma phage phiMFV1	15141	2093	Bacteria	Tenericutes	Mollicutes	Mycoplasmatales	Mycoplasmataceae	Mycoplasma	NA	Temperate	1st CV	other 4 CVs
NC_001317	2681630	Uroviricota	Caudoviricetes	Caudovirales	Myoviridae	Eganvirus	Escherichia virus 186	30624	562	Bacteria	Proteobacteria	Gammaproteobacteria	Enterobacterales	Enterobacteriaceae	Escherichia	Escherichia coli	Temperate	1st CV	other 4 CVs
NC_006557	294382	Uroviricota	Caudoviricetes	Caudovirales	Siphoviridae	NA	Bacillus phage BCJA1c	41092	79879	Bacteria	Firmicutes	Bacilli	Bacillales	Sporolactobacillaceae	NA	[Bacillus] clarkii	Temperate	2nd CV	other 4 CVs
NC_006945	307240	Preplasmiviricota	Tectiliviricetes	Kalamavirales	Tectiviridae	Betatectivirus	Bacillus virus GIL16	14844	1428	Bacteria	Firmicutes	Bacilli	Bacillales	Bacillaceae	Bacillus	Bacillus thuringiensis	Temperate	5th CV	other 4 CVs
NC_002484	31535	Uroviricota	Caudoviricetes	Caudovirales	Siphoviridae	Detrevirus	Pseudomonas virus D3	56425	287	Bacteria	Proteobacteria	Gammaproteobacteria	Pseudomonadales	Pseudomonadaceae	Pseudomonas	Pseudomonas aeruginosa	Temperate	5th CV	other 4 CVs
NC_002796	31754	Uroviricota	Caudoviricetes	Caudovirales	Siphoviridae	NA	Lactococcus phage BK5-T	40003	1358	Bacteria	Firmicutes	Bacilli	Lactobacillales	Streptococcaceae	Lactococcus	Lactococcus lactis	Temperate	1st CV	other 4 CVs
NC_001335	31757	Uroviricota	Caudoviricetes	Caudovirales	Siphoviridae	Fromanvirus	Mycobacterium virus L5	52297	1763	Bacteria	Actinobacteria	Actinomycetia	Corynebacteriales	Mycobacteriaceae	Mycobacterium	NA	Temperate	2nd CV	other 4 CVs
NC_007045	320831	NA	NA	NA	NA	NA	Staphylococcus phage PT1028	15603	1280	Bacteria	Firmicutes	Bacilli	Bacillales	Staphylococcaceae	Staphylococcus	Staphylococcus aureus	Temperate	3rd CV	other 4 CVs
NC_007048	320834	Uroviricota	Caudoviricetes	Caudovirales	Siphoviridae	Phietavirus	Staphylococcus virus 69	42732	1280	Bacteria	Firmicutes	Bacilli	Bacillales	Staphylococcaceae	Staphylococcus	Staphylococcus aureus	Temperate	2nd CV	other 4 CVs
NC_007049	320835	Uroviricota	Caudoviricetes	Caudovirales	Siphoviridae	Phietavirus	Staphylococcus virus 53	43883	1280	Bacteria	Firmicutes	Bacilli	Bacillales	Staphylococcaceae	Staphylococcus	Staphylococcus aureus	Temperate	4th CV	other 4 CVs
NC_007051	320836	Uroviricota	Caudoviricetes	Caudovirales	Siphoviridae	Fibralongavirus	Staphylococcus virus 2638A	41318	1280	Bacteria	Firmicutes	Bacilli	Bacillales	Staphylococcaceae	Staphylococcus	Staphylococcus aureus	Temperate	4th CV	other 4 CVs
NC_007052	320837	Uroviricota	Caudoviricetes	Caudovirales	Siphoviridae	Triavirus	Staphylococcus virus 42e	45861	1280	Bacteria	Firmicutes	Bacilli	Bacillales	Staphylococcaceae	Staphylococcus	Staphylococcus aureus	Temperate	2nd CV	other 4 CVs
NC_007054	320839	Uroviricota	Caudoviricetes	Caudovirales	Siphoviridae	Triavirus	Staphylococcus virus 47	44777	1280	Bacteria	Firmicutes	Bacilli	Bacillales	Staphylococcaceae	Staphylococcus	Staphylococcus aureus	Temperate	3rd CV	other 4 CVs
NC_007055	320840	Uroviricota	Caudoviricetes	Caudovirales	Siphoviridae	Phietavirus	Staphylococcus virus 37	43681	1280	Bacteria	Firmicutes	Bacilli	Bacillales	Staphylococcaceae	Staphylococcus	Staphylococcus aureus	Temperate	1st CV	other 4 CVs
NC_007056	320841	Uroviricota	Caudoviricetes	Caudovirales	Siphoviridae	Phietavirus	Staphylococcus virus EW	45286	1280	Bacteria	Firmicutes	Bacilli	Bacillales	Staphylococcaceae	Staphylococcus	Staphylococcus aureus	Temperate	5th CV	other 4 CVs
NC_007057	320842	Uroviricota	Caudoviricetes	Caudovirales	Siphoviridae	Phietavirus	Staphylococcus virus 96	43576	1280	Bacteria	Firmicutes	Bacilli	Bacillales	Staphylococcaceae	Staphylococcus	Staphylococcus aureus	Temperate	1st CV	other 4 CVs
NC_007058	320843	Uroviricota	Caudoviricetes	Caudovirales	Siphoviridae	Phietavirus	Staphylococcus phage ROSA	43155	1280	Bacteria	Firmicutes	Bacilli	Bacillales	Staphylococcaceae	Staphylococcus	Staphylococcus aureus	Temperate	1st CV	other 4 CVs
NC_007059	320844	Uroviricota	Caudoviricetes	Caudovirales	Siphoviridae	Phietavirus	Staphylococcus virus 71	43114	1280	Bacteria	Firmicutes	Bacilli	Bacillales	Staphylococcaceae	Staphylococcus	Staphylococcus aureus	Temperate	2nd CV	other 4 CVs
NC_007060	320845	Uroviricota	Caudoviricetes	Caudovirales	Siphoviridae	Phietavirus	Staphylococcus virus 55	41902	1280	Bacteria	Firmicutes	Bacilli	Bacillales	Staphylococcaceae	Staphylococcus	Staphylococcus aureus	Temperate	2nd CV	other 4 CVs
NC_007061	320846	Uroviricota	Caudoviricetes	Caudovirales	Siphoviridae	Phietavirus	Staphylococcus virus 29	42802	1280	Bacteria	Firmicutes	Bacilli	Bacillales	Staphylococcaceae	Staphylococcus	Staphylococcus aureus	Temperate	3rd CV	other 4 CVs
NC_007062	320847	Uroviricota	Caudoviricetes	Caudovirales	Siphoviridae	Phietavirus	Staphylococcus virus 52a	41690	1280	Bacteria	Firmicutes	Bacilli	Bacillales	Staphylococcaceae	Staphylococcus	Staphylococcus aureus	Temperate	2nd CV	other 4 CVs
NC_007063	320848	Uroviricota	Caudoviricetes	Caudovirales	Siphoviridae	Phietavirus	Staphylococcus virus 88	43231	1280	Bacteria	Firmicutes	Bacilli	Bacillales	Staphylococcaceae	Staphylococcus	Staphylococcus aureus	Temperate	5th CV	other 4 CVs
NC_007064	320849	Uroviricota	Caudoviricetes	Caudovirales	Siphoviridae	Phietavirus	Staphylococcus virus 92	42431	1280	Bacteria	Firmicutes	Bacilli	Bacillales	Staphylococcaceae	Staphylococcus	Staphylococcus aureus	Temperate	5th CV	other 4 CVs
NC_007065	320850	Uroviricota	Caudoviricetes	Caudovirales	Siphoviridae	Phietavirus	Staphylococcus virus X2	43440	1280	Bacteria	Firmicutes	Bacilli	Bacillales	Staphylococcaceae	Staphylococcus	Staphylococcus aureus	Temperate	1st CV	other 4 CVs
NC_007145	332032	Uroviricota	Caudoviricetes	Caudovirales	Myoviridae	Tigrvirus	Burkholderia virus phi52237	37639	28450	Bacteria	Proteobacteria	Betaproteobacteria	Burkholderiales	Burkholderiaceae	Burkholderia	Burkholderia pseudomallei	Temperate	4th CV	other 4 CVs
NC_007189	334856	Hofneiviricota	Faserviricetes	Tubulavirales	Inoviridae	Staminivirus	Stenotrophomonas virus SMA9	6907	40324	Bacteria	Proteobacteria	Gammaproteobacteria	Xanthomonadales	Xanthomonadaceae	Stenotrophomonas	Stenotrophomonas maltophilia	Temperate	2nd CV	other 4 CVs
NC_008193	342564	Uroviricota	Caudoviricetes	Caudovirales	Myoviridae	Irtavirus	Pasteurella virus F108	30505	747	Bacteria	Proteobacteria	Gammaproteobacteria	Pasteurellales	Pasteurellaceae	Pasteurella	Pasteurella multocida	Temperate	3rd CV	other 4 CVs
NC_002515	35238	Uroviricota	Caudoviricetes	Caudovirales	Podoviridae	NA	Mycoplasma virus P1	11660	2107	Bacteria	Tenericutes	Mollicutes	Mycoplasmatales	Mycoplasmataceae	Mycoplasmopsis	Mycoplasma pulmonis	Temperate	3rd CV	other 4 CVs
NC_002703	35241	Uroviricota	Caudoviricetes	Caudovirales	Siphoviridae	NA	Lactococcus phage Tuc2009	38347	1358	Bacteria	Firmicutes	Bacilli	Lactobacillales	Streptococcaceae	Lactococcus	Lactococcus lactis	Temperate	5th CV	other 4 CVs
NC_003278	35343	Uroviricota	Caudoviricetes	Caudovirales	Myoviridae	Citexvirus	Pseudomonas virus phiCTX	35580	287	Bacteria	Proteobacteria	Gammaproteobacteria	Pseudomonadales	Pseudomonadaceae	Pseudomonas	Pseudomonas aeruginosa	Temperate	2nd CV	other 4 CVs
NC_002747	35345	Uroviricota	Caudoviricetes	Caudovirales	Siphoviridae	NA	Lactococcus phage TP901-1	37667	1358	Bacteria	Firmicutes	Bacilli	Lactobacillales	Streptococcaceae	Lactococcus	Lactococcus lactis	Temperate	5th CV	other 4 CVs
NC_002167	37554	Uroviricota	Caudoviricetes	Caudovirales	Siphoviridae	Hendrixvirus	Escherichia virus HK97	39732	562	Bacteria	Proteobacteria	Gammaproteobacteria	Enterobacterales	Enterobacteriaceae	Escherichia	Escherichia coli	Temperate	2nd CV	other 4 CVs
NC_008717	389469	Uroviricota	Caudoviricetes	Caudovirales	Siphoviridae	Casadabanvirus	Pseudomonas virus DMS3	36415	287	Bacteria	Proteobacteria	Gammaproteobacteria	Pseudomonadales	Pseudomonadaceae	Pseudomonas	Pseudomonas aeruginosa	Temperate	4th CV	other 4 CVs
NC_003216	40521	Uroviricota	Caudoviricetes	Caudovirales	Siphoviridae	NA	Listeria phage A118	40834	169963	Bacteria	Firmicutes	Bacilli	Bacillales	Listeriaceae	Listeria	Listeria monocytogenes	Temperate	4th CV	other 4 CVs
NC_001901	40631	Uroviricota	Caudoviricetes	Caudovirales	Siphoviridae	Ravinvirus	Escherichia virus N15	46375	562	Bacteria	Proteobacteria	Gammaproteobacteria	Enterobacterales	Enterobacteriaceae	Escherichia	Escherichia coli	Temperate	3rd CV	other 4 CVs
NC_009514	414970	Uroviricota	Caudoviricetes	Caudovirales	Siphoviridae	NA	Enterobacteria phage cdtI	47021	562	Bacteria	Proteobacteria	Gammaproteobacteria	Enterobacterales	Enterobacteriaceae	Escherichia	Escherichia coli	Temperate	4th CV	other 4 CVs
NC_009235	431891	Uroviricota	Caudoviricetes	Caudovirales	Siphoviridae	Stanholtvirus	Burkholderia virus phi6442	48674	28450	Bacteria	Proteobacteria	Betaproteobacteria	Burkholderiales	Burkholderiaceae	Burkholderia	Burkholderia pseudomallei	Temperate	4th CV	other 4 CVs
NC_009236	431892	Uroviricota	Caudoviricetes	Caudovirales	Myoviridae	Tigrvirus	Burkholderia virus phiE122	36690	28450	Bacteria	Proteobacteria	Betaproteobacteria	Burkholderiales	Burkholderiaceae	Burkholderia	Burkholderia pseudomallei	Temperate	1st CV	other 4 CVs
NC_004302	43685	Uroviricota	Caudoviricetes	Caudovirales	Siphoviridae	NA	Lactococcus phage r1t	33350	1358	Bacteria	Firmicutes	Bacilli	Lactobacillales	Streptococcaceae	Lactococcus	Lactococcus lactis	Temperate	1st CV	other 4 CVs
NC_004302	43685	Uroviricota	Caudoviricetes	Caudovirales	Siphoviridae	NA	Lactococcus phage r1t	33350	1359	Bacteria	Firmicutes	Bacilli	Lactobacillales	Streptococcaceae	Lactococcus	Lactococcus cremoris	Temperate	1st CV	other 4 CVs
NC_009820	439809	Uroviricota	Caudoviricetes	Caudovirales	Siphoviridae	Cheoctovirus	Mycobacterium virus Tweety	58692	1772	Bacteria	Actinobacteria	Actinomycetia	Corynebacteriales	Mycobacteriaceae	Mycolicibacterium	Mycolicibacterium smegmatis	Temperate	5th CV	other 4 CVs
NC_001447	46014	NA	NA	NA	Plasmaviridae	Plasmavirus	Acholeplasma virus L2	11965	2148	Bacteria	Tenericutes	Mollicutes	Acholeplasmatales	Acholeplasmataceae	Acholeplasma	Acholeplasma laidlawii	Temperate	1st CV	other 4 CVs
NC_004112	51369	Uroviricota	Caudoviricetes	Caudovirales	Siphoviridae	NA	Lactobacillus phage A2	43411	1582	Bacteria	Firmicutes	Bacilli	Lactobacillales	Lactobacillaceae	Lacticaseibacillus	Lacticaseibacillus casei	Temperate	1st CV	other 4 CVs
NC_004305	52979	Uroviricota	Caudoviricetes	Caudovirales	Siphoviridae	NA	Lactobacillus phage phig1e	42259	1578	Bacteria	Firmicutes	Bacilli	Lactobacillales	Lactobacillaceae	Lactobacillus	NA	Temperate	3rd CV	other 4 CVs
NC_003444	55884	Uroviricota	Caudoviricetes	Caudovirales	Myoviridae	NA	Enterobacteria phage SfV	37074	623	Bacteria	Proteobacteria	Gammaproteobacteria	Enterobacterales	Enterobacteriaceae	Shigella	Shigella flexneri	Temperate	5th CV	other 4 CVs
NC_007050	59506	Uroviricota	Caudoviricetes	Caudovirales	Siphoviridae	Phietavirus	Staphylococcus virus 85	44283	1280	Bacteria	Firmicutes	Bacilli	Bacillales	Staphylococcaceae	Staphylococcus	Staphylococcus aureus	Temperate	4th CV	other 4 CVs
NC_000872	64186	Uroviricota	Caudoviricetes	Caudovirales	Siphoviridae	Moineauvirus	Streptococcus virus Sfi21	40739	1308	Bacteria	Firmicutes	Bacilli	Lactobacillales	Streptococcaceae	Streptococcus	Streptococcus thermophilus	Temperate	2nd CV	other 4 CVs
NC_001884	66797	Uroviricota	Caudoviricetes	Caudovirales	Siphoviridae	Spbetavirus	Bacillus virus SPbeta	134416	1408	Bacteria	Firmicutes	Bacilli	Bacillales	Bacillaceae	Bacillus	Bacillus pumilus	Temperate	2nd CV	other 4 CVs
NC_001884	66797	Uroviricota	Caudoviricetes	Caudovirales	Siphoviridae	Spbetavirus	Bacillus virus SPbeta	134416	1423	Bacteria	Firmicutes	Bacilli	Bacillales	Bacillaceae	Bacillus	Bacillus subtilis	Temperate	2nd CV	other 4 CVs
NC_002321	71366	Uroviricota	Caudoviricetes	Caudovirales	Siphoviridae	Biseptimavirus	Staphylococcus phage PVL	41401	1280	Bacteria	Firmicutes	Bacilli	Bacillales	Staphylococcaceae	Staphylococcus	Staphylococcus aureus	Temperate	3rd CV	other 4 CVs
NC_000871	72638	Uroviricota	Caudoviricetes	Caudovirales	Siphoviridae	Moineauvirus	Streptococcus virus Sfi19	37370	1308	Bacteria	Firmicutes	Bacilli	Lactobacillales	Streptococcaceae	Streptococcus	Streptococcus thermophilus	Temperate	5th CV	other 4 CVs
NC_001942	75590	NA	NA	NA	NA	NA	Mycoplasma phage MAV1	15644	2111	Bacteria	Tenericutes	Mollicutes	Mycoplasmatales	Mycoplasmataceae	Mycoplasma	Mycoplasma arthritidis	Temperate	1st CV	other 4 CVs
NC_002214	78541	Uroviricota	Caudoviricetes	Caudovirales	Siphoviridae	Brussowvirus	Streptococcus virus Sfi11	39807	1301	Bacteria	Firmicutes	Bacilli	Lactobacillales	Streptococcaceae	Streptococcus	NA	Temperate	5th CV	other 4 CVs
NC_004303	85154	Uroviricota	Caudoviricetes	Caudovirales	Siphoviridae	Brussowvirus	Streptococcus virus O1205	43075	1308	Bacteria	Firmicutes	Bacilli	Lactobacillales	Streptococcaceae	Streptococcus	Streptococcus thermophilus	Temperate	4th CV	other 4 CVs
NC_002072	90410	Uroviricota	Caudoviricetes	Caudovirales	Siphoviridae	Moineauvirus	Streptococcus virus DT1	34815	1308	Bacteria	Firmicutes	Bacilli	Lactobacillales	Streptococcaceae	Streptococcus	Streptococcus thermophilus	Temperate	2nd CV	other 4 CVs
NC_000902	97081	Uroviricota	Caudoviricetes	Caudovirales	Podoviridae	Traversvirus	Enterobacteria phage VT2-Sakai	60942	83334	Bacteria	Proteobacteria	Gammaproteobacteria	Enterobacterales	Enterobacteriaceae	Escherichia	Escherichia coli	Temperate	2nd CV	other 4 CVs
NC_011421	10685	Uroviricota	Caudoviricetes	Caudovirales	Herelleviridae	Okubovirus	Bacillus virus SPO1	132562	1423	Bacteria	Firmicutes	Bacilli	Bacillales	Bacillaceae	Bacillus	Bacillus subtilis	Virulent	3rd CV	other 4 CVs
NC_012635	10693	Uroviricota	Caudoviricetes	Caudovirales	Myoviridae	Tequatrovirus	Enterobacteria phage RB51	168394	543	Bacteria	Proteobacteria	Gammaproteobacteria	Enterobacterales	Enterobacteriaceae	NA	NA	Virulent	3rd CV	other 4 CVs
NC_012635	10693	Uroviricota	Caudoviricetes	Caudovirales	Myoviridae	Tequatrovirus	Enterobacteria phage RB51	168394	562	Bacteria	Proteobacteria	Gammaproteobacteria	Enterobacterales	Enterobacteriaceae	Escherichia	Escherichia coli	Virulent	3rd CV	other 4 CVs
NC_012638	1914209	Uroviricota	Caudoviricetes	Caudovirales	Myoviridae	Tequatrovirus	Escherichia virus RB14	165429	561	Bacteria	Proteobacteria	Gammaproteobacteria	Enterobacterales	Enterobacteriaceae	Escherichia	NA	Virulent	1st CV	other 4 CVs
NC_011534	47049	Uroviricota	Caudoviricetes	Caudovirales	Autographiviridae	Berlinvirus	Kluyvera virus Kvp1	39472	580	Bacteria	Proteobacteria	Gammaproteobacteria	Enterobacterales	Enterobacteriaceae	Kluyvera	Kluyvera cryocrescens	Virulent	3rd CV	other 4 CVs
NC_012697	490912	Uroviricota	Caudoviricetes	Caudovirales	Podoviridae	Baltimorevirus	Silicibacter phage DSS3phi2	74611	246200	Bacteria	Proteobacteria	Alphaproteobacteria	Rhodobacterales	Rhodobacteraceae	Ruegeria	Ruegeria pomeroyi	Virulent	1st CV	other 4 CVs
NC_012696	490913	Uroviricota	Caudoviricetes	Caudovirales	Podoviridae	Baltimorevirus	Sulfitobacter phage EE36phi1	73325	52598	Bacteria	Proteobacteria	Alphaproteobacteria	Rhodobacterales	Rhodobacteraceae	Sulfitobacter	Sulfitobacter sp. EE-36	Virulent	2nd CV	other 4 CVs
NC_011040	532074	Uroviricota	Caudoviricetes	Caudovirales	Autographiviridae	Berlinvirus	Escherichia virus BA14	39816	562	Bacteria	Proteobacteria	Gammaproteobacteria	Enterobacterales	Enterobacteriaceae	Escherichia	Escherichia coli	Virulent	3rd CV	other 4 CVs
NC_011045	532076	Uroviricota	Caudoviricetes	Caudovirales	Autographiviridae	Teseptimavirus	Escherichia phage 13a	38841	562	Bacteria	Proteobacteria	Gammaproteobacteria	Enterobacterales	Enterobacteriaceae	Escherichia	Escherichia coli	Virulent	2nd CV	other 4 CVs
NC_011043	532077	Uroviricota	Caudoviricetes	Caudovirales	Autographiviridae	Przondovirus	Klebsiella virus K11	41181	1497796	Bacteria	Proteobacteria	Gammaproteobacteria	Enterobacterales	Enterobacteriaceae	Klebsiella	Klebsiella sp. 390	Virulent	2nd CV	other 4 CVs
NC_011038	532078	Uroviricota	Caudoviricetes	Caudovirales	Autographiviridae	Berlinvirus	Yersinia virus Yepe2	38677	632	Bacteria	Proteobacteria	Gammaproteobacteria	Enterobacterales	Yersiniaceae	Yersinia	Yersinia pestis	Virulent	4th CV	other 4 CVs
NC_011201	551790	Uroviricota	Caudoviricetes	Caudovirales	Autographiviridae	Higashivirus	Ralstonia virus RSB1	43079	305	Bacteria	Proteobacteria	Betaproteobacteria	Burkholderiales	Burkholderiaceae	Ralstonia	Ralstonia solanacearum	Virulent	2nd CV	other 4 CVs
NC_012740	576789	Uroviricota	Caudoviricetes	Caudovirales	Myoviridae	Krischvirus	Escherichia virus JSE	166418	83333	Bacteria	Proteobacteria	Gammaproteobacteria	Enterobacterales	Enterobacteriaceae	Escherichia	Escherichia coli	Virulent	5th CV	other 4 CVs
NC_012741	576790	Uroviricota	Caudoviricetes	Caudovirales	Myoviridae	Dhakavirus	Escherichia virus JS10	171451	83333	Bacteria	Proteobacteria	Gammaproteobacteria	Enterobacterales	Enterobacteriaceae	Escherichia	Escherichia coli	Virulent	5th CV	other 4 CVs
NC_012418	627480	Uroviricota	Caudoviricetes	Caudovirales	Autographiviridae	Phikmvvirus	Pseudomonas virus kF77	43152	287	Bacteria	Proteobacteria	Gammaproteobacteria	Pseudomonadales	Pseudomonadaceae	Pseudomonas	Pseudomonas aeruginosa	Virulent	4th CV	other 4 CVs
NC_001421	10658	Preplasmiviricota	Tectiliviricetes	Kalamavirales	Tectiviridae	Alphatectivirus	Pseudomonas virus PRD1	14925	287	Bacteria	Proteobacteria	Gammaproteobacteria	Pseudomonadales	Pseudomonadaceae	Pseudomonas	Pseudomonas aeruginosa	Virulent	2nd CV	other 4 CVs
NC_001421	10658	Preplasmiviricota	Tectiliviricetes	Kalamavirales	Tectiviridae	Alphatectivirus	Pseudomonas virus PRD1	14925	294	Bacteria	Proteobacteria	Gammaproteobacteria	Pseudomonadales	Pseudomonadaceae	Pseudomonas	Pseudomonas fluorescens	Virulent	2nd CV	other 4 CVs
NC_001421	10658	Preplasmiviricota	Tectiliviricetes	Kalamavirales	Tectiviridae	Alphatectivirus	Pseudomonas virus PRD1	14925	303	Bacteria	Proteobacteria	Gammaproteobacteria	Pseudomonadales	Pseudomonadaceae	Pseudomonas	Pseudomonas putida	Virulent	2nd CV	other 4 CVs
NC_001421	10658	Preplasmiviricota	Tectiliviricetes	Kalamavirales	Tectiviridae	Alphatectivirus	Pseudomonas virus PRD1	14925	471	Bacteria	Proteobacteria	Gammaproteobacteria	Pseudomonadales	Moraxellaceae	Acinetobacter	Acinetobacter calcoaceticus	Virulent	2nd CV	other 4 CVs
NC_001421	10658	Preplasmiviricota	Tectiliviricetes	Kalamavirales	Tectiviridae	Alphatectivirus	Pseudomonas virus PRD1	14925	562	Bacteria	Proteobacteria	Gammaproteobacteria	Enterobacterales	Enterobacteriaceae	Escherichia	Escherichia coli	Virulent	2nd CV	other 4 CVs
NC_001421	10658	Preplasmiviricota	Tectiliviricetes	Kalamavirales	Tectiviridae	Alphatectivirus	Pseudomonas virus PRD1	14925	584	Bacteria	Proteobacteria	Gammaproteobacteria	Enterobacterales	Morganellaceae	Proteus	Proteus mirabilis	Virulent	2nd CV	other 4 CVs
NC_001421	10658	Preplasmiviricota	Tectiliviricetes	Kalamavirales	Tectiviridae	Alphatectivirus	Pseudomonas virus PRD1	14925	666	Bacteria	Proteobacteria	Gammaproteobacteria	Vibrionales	Vibrionaceae	Vibrio	Vibrio cholerae	Virulent	2nd CV	other 4 CVs
NC_001421	10658	Preplasmiviricota	Tectiliviricetes	Kalamavirales	Tectiviridae	Alphatectivirus	Pseudomonas virus PRD1	14925	90371	Bacteria	Proteobacteria	Gammaproteobacteria	Enterobacterales	Enterobacteriaceae	Salmonella	Salmonella enterica	Virulent	2nd CV	other 4 CVs
NC_000866	10665	Uroviricota	Caudoviricetes	Caudovirales	Myoviridae	Tequatrovirus	Escherichia virus T4	168903	562	Bacteria	Proteobacteria	Gammaproteobacteria	Enterobacterales	Enterobacteriaceae	Escherichia	Escherichia coli	Virulent	3rd CV	other 4 CVs
NC_005859	10726	Uroviricota	Caudoviricetes	Caudovirales	Demerecviridae	Tequintavirus	Escherichia virus T5	121750	562	Bacteria	Proteobacteria	Gammaproteobacteria	Enterobacterales	Enterobacteriaceae	Escherichia	Escherichia coli	Virulent	1st CV	other 4 CVs
NC_001825	10747	Uroviricota	Caudoviricetes	Caudovirales	Podoviridae	Cepunavirus	Streptococcus virus Cp1	19343	1313	Bacteria	Firmicutes	Bacilli	Lactobacillales	Streptococcaceae	Streptococcus	Streptococcus pneumoniae	Virulent	5th CV	other 4 CVs
NC_008720	10752	Uroviricota	Caudoviricetes	Caudovirales	Podoviridae	Enquatrovirus	Escherichia virus N4	70153	83333	Bacteria	Proteobacteria	Gammaproteobacteria	Enterobacterales	Enterobacteriaceae	Escherichia	Escherichia coli	Virulent	5th CV	other 4 CVs
NC_003298	10759	Uroviricota	Caudoviricetes	Caudovirales	Autographiviridae	Teetrevirus	Escherichia virus T3	38208	562	Bacteria	Proteobacteria	Gammaproteobacteria	Enterobacterales	Enterobacteriaceae	Escherichia	Escherichia coli	Virulent	5th CV	other 4 CVs
NC_001604	10760	Uroviricota	Caudoviricetes	Caudovirales	Autographiviridae	Teseptimavirus	Escherichia virus T7	39937	562	Bacteria	Proteobacteria	Gammaproteobacteria	Enterobacterales	Enterobacteriaceae	Escherichia	Escherichia coli	Virulent	2nd CV	other 4 CVs
NC_004165	10778	Uroviricota	Caudoviricetes	Caudovirales	Podoviridae	NA	Bacillus virus B103	18630	1423	Bacteria	Firmicutes	Bacilli	Bacillales	Bacillaceae	Bacillus	Bacillus subtilis	Virulent	3rd CV	other 4 CVs
NC_001420	10843	Phixviricota	Malgrandaviricetes	Petitvirales	Microviridae	Gequatrovirus	Escherichia virus G4	5577	562	Bacteria	Proteobacteria	Gammaproteobacteria	Enterobacterales	Enterobacteriaceae	Escherichia	Escherichia coli	Virulent	1st CV	other 4 CVs
NC_002014	10867	Hofneiviricota	Faserviricetes	Tubulavirales	Inoviridae	Lineavirus	Salmonella virus IKe	6883	562	Bacteria	Proteobacteria	Gammaproteobacteria	Enterobacterales	Enterobacteriaceae	Escherichia	Escherichia coli	Virulent	3rd CV	other 4 CVs
NC_001418	10872	Hofneiviricota	Faserviricetes	Tubulavirales	Inoviridae	Tertilicivirus	Pseudomonas virus Pf3	5833	287	Bacteria	Proteobacteria	Gammaproteobacteria	Pseudomonadales	Pseudomonadaceae	Pseudomonas	Pseudomonas aeruginosa	Virulent	2nd CV	other 4 CVs
NC_001271	110457	Uroviricota	Caudoviricetes	Caudovirales	Autographiviridae	Teetrevirus	Yersinia virus YeO3-12	39600	34051	Bacteria	Proteobacteria	Gammaproteobacteria	Enterobacterales	Yersiniaceae	Yersinia	Yersinia enterocolitica	Virulent	1st CV	other 4 CVs
NC_002649	12345	Uroviricota	Caudoviricetes	Caudovirales	Podoviridae	Salasvirus	Bacillus virus GA1	21129	1409	Bacteria	Firmicutes	Bacilli	Bacillales	Bacillaceae	Bacillus	Bacillus sp. (in: Bacteria)	Virulent	1st CV	other 4 CVs
NC_002649	12345	Uroviricota	Caudoviricetes	Caudovirales	Podoviridae	Salasvirus	Bacillus virus GA1	21129	1423	Bacteria	Firmicutes	Bacilli	Bacillales	Bacillaceae	Bacillus	Bacillus subtilis	Virulent	1st CV	other 4 CVs
NC_004928	12353	Uroviricota	Caudoviricetes	Caudovirales	Myoviridae	Mosigvirus	Escherichia virus RB69	167560	562	Bacteria	Proteobacteria	Gammaproteobacteria	Enterobacterales	Enterobacteriaceae	Escherichia	Escherichia coli	Virulent	3rd CV	other 4 CVs
NC_005833	1921008	Uroviricota	Caudoviricetes	Caudovirales	Drexlerviridae	Tunavirus	Escherichia virus T1	48836	562	Bacteria	Proteobacteria	Gammaproteobacteria	Enterobacterales	Enterobacteriaceae	Escherichia	Escherichia coli	Virulent	1st CV	other 4 CVs
NC_002519	136084	Uroviricota	Caudoviricetes	Caudovirales	Autographiviridae	NA	Roseobacter virus SIO1	39898	2433	Bacteria	Proteobacteria	Alphaproteobacteria	Rhodobacterales	Rhodobacteraceae	Roseobacter	NA	Virulent	4th CV	other 4 CVs
NC_003390	151528	Uroviricota	Caudoviricetes	Caudovirales	Autographiviridae	Tiilvirus	Synechococcus virus P60	47872	59931	Bacteria	Cyanobacteria	NA	Synechococcales	Synechococcaceae	Synechococcus	Synechococcus sp. WH 7805	Virulent	3rd CV	other 4 CVs
NC_003907	194802	Uroviricota	Caudoviricetes	Caudovirales	Autographiviridae	NA	Vibrio virus VpV262	46012	670	Bacteria	Proteobacteria	Gammaproteobacteria	Vibrionales	Vibrionaceae	Vibrio	Vibrio parahaemolyticus	Virulent	4th CV	other 4 CVs
NC_004831	194966	Uroviricota	Caudoviricetes	Caudovirales	Autographiviridae	Zindervirus	Salmonella virus SP6	43769	90371	Bacteria	Proteobacteria	Gammaproteobacteria	Enterobacterales	Enterobacteriaceae	Salmonella	Salmonella enterica	Virulent	4th CV	other 4 CVs
NC_004665	197783	Uroviricota	Caudoviricetes	Caudovirales	Autographiviridae	Ghunavirus	Pseudomonas virus gh1	37359	303	Bacteria	Proteobacteria	Gammaproteobacteria	Pseudomonadales	Pseudomonadaceae	Pseudomonas	Pseudomonas putida	Virulent	4th CV	other 4 CVs
NC_004746	354260	Uroviricota	Caudoviricetes	Caudovirales	Siphoviridae	NA	Lactococcus phage P335 sensu lato	36596	1358	Bacteria	Firmicutes	Bacilli	Lactobacillales	Streptococcaceae	Lactococcus	Lactococcus lactis	Virulent	1st CV	other 4 CVs
NC_004678	204086	Uroviricota	Caudoviricetes	Caudovirales	Podoviridae	Rosenblumvirus	Staphylococcus virus 44AHJD	16784	1280	Bacteria	Firmicutes	Bacilli	Bacillales	Staphylococcaceae	Staphylococcus	Staphylococcus aureus	Virulent	1st CV	other 4 CVs
NC_004679	204090	Uroviricota	Caudoviricetes	Caudovirales	Podoviridae	Rosenblumvirus	Staphylococcus phage P68	18227	1280	Bacteria	Firmicutes	Bacilli	Bacillales	Staphylococcaceae	Staphylococcus	Staphylococcus aureus	Virulent	2nd CV	other 4 CVs
NC_005045	204270	Uroviricota	Caudoviricetes	Caudovirales	Autographiviridae	Phikmvvirus	Pseudomonas virus phiKMV	42519	287	Bacteria	Proteobacteria	Gammaproteobacteria	Pseudomonadales	Pseudomonadaceae	Pseudomonas	Pseudomonas aeruginosa	Virulent	3rd CV	other 4 CVs
NC_004684	205874	Uroviricota	Caudoviricetes	Caudovirales	Siphoviridae	Rosebushvirus	Mycobacterium virus Rosebush	67480	1763	Bacteria	Actinobacteria	Actinomycetia	Corynebacteriales	Mycobacteriaceae	Mycobacterium	NA	Virulent	4th CV	other 4 CVs
NC_004684	205874	Uroviricota	Caudoviricetes	Caudovirales	Siphoviridae	Rosebushvirus	Mycobacterium virus Rosebush	67480	1772	Bacteria	Actinobacteria	Actinomycetia	Corynebacteriales	Mycobacteriaceae	Mycolicibacterium	Mycolicibacterium smegmatis	Virulent	4th CV	other 4 CVs
NC_004685	205875	Uroviricota	Caudoviricetes	Caudovirales	Siphoviridae	Corndogvirus	Mycobacterium virus Corndog	69777	1763	Bacteria	Actinobacteria	Actinomycetia	Corynebacteriales	Mycobacteriaceae	Mycobacterium	NA	Virulent	2nd CV	other 4 CVs
NC_004685	205875	Uroviricota	Caudoviricetes	Caudovirales	Siphoviridae	Corndogvirus	Mycobacterium virus Corndog	69777	1772	Bacteria	Actinobacteria	Actinomycetia	Corynebacteriales	Mycobacteriaceae	Mycolicibacterium	Mycolicibacterium smegmatis	Virulent	2nd CV	other 4 CVs
NC_004685	205875	Uroviricota	Caudoviricetes	Caudovirales	Siphoviridae	Corndogvirus	Mycobacterium virus Corndog	69777	246196	Bacteria	Actinobacteria	Actinomycetia	Corynebacteriales	Mycobacteriaceae	Mycolicibacterium	Mycolicibacterium smegmatis	Virulent	2nd CV	other 4 CVs
NC_004333	209052	Uroviricota	Caudoviricetes	Caudovirales	Myoviridae	Naesvirus	Burkholderia virus Bcep781	48248	292	Bacteria	Proteobacteria	Betaproteobacteria	Burkholderiales	Burkholderiaceae	Burkholderia	Burkholderia cepacia	Virulent	5th CV	other 4 CVs
NC_005260	227470	Uroviricota	Caudoviricetes	Caudovirales	Myoviridae	NA	Aeromonas virus Aeh1	233234	644	Bacteria	Proteobacteria	Gammaproteobacteria	Aeromonadales	Aeromonadaceae	Aeromonas	Aeromonas hydrophila	Virulent	4th CV	other 4 CVs
NC_004777	227720	Uroviricota	Caudoviricetes	Caudovirales	Autographiviridae	Teseptimavirus	Yersinia phage phiA1122	37555	632	Bacteria	Proteobacteria	Gammaproteobacteria	Enterobacterales	Yersiniaceae	Yersinia	Yersinia pestis	Virulent	5th CV	other 4 CVs
NC_004814	230871	Uroviricota	Caudoviricetes	Caudovirales	Podoviridae	Fischettivirus	Streptococcus virus C1	16687	33972	Bacteria	Firmicutes	Bacilli	Lactobacillales	Streptococcaceae	Streptococcus	Streptococcus sp. 'group C'	Virulent	3rd CV	other 4 CVs
NC_004902	232237	Uroviricota	Caudoviricetes	Caudovirales	Siphoviridae	Xipdecavirus	Xanthomonas virus Xp10	44373	347	Bacteria	Proteobacteria	Gammaproteobacteria	Xanthomonadales	Xanthomonadaceae	Xanthomonas	Xanthomonas oryzae	Virulent	2nd CV	other 4 CVs
NC_006936	235201	Uroviricota	Caudoviricetes	Caudovirales	Siphoviridae	Coetzeevirus	Lactobacillus virus phiJL1	36674	1590	Bacteria	Firmicutes	Bacilli	Lactobacillales	Lactobacillaceae	Lactiplantibacillus	Lactiplantibacillus plantarum	Virulent	1st CV	other 4 CVs
NC_006820	238854	Uroviricota	Caudoviricetes	Caudovirales	Myoviridae	NA	Synechococcus phage S-PM2	196280	1129	Bacteria	Cyanobacteria	NA	Synechococcales	Synechococcaceae	Synechococcus	NA	Virulent	4th CV	other 4 CVs
NC_006820	238854	Uroviricota	Caudoviricetes	Caudovirales	Myoviridae	NA	Synechococcus phage S-PM2	196280	32051	Bacteria	Cyanobacteria	NA	Synechococcales	Synechococcaceae	Synechococcus	Synechococcus sp. WH 7803	Virulent	4th CV	other 4 CVs
NC_005263	244310	Uroviricota	Caudoviricetes	Caudovirales	Myoviridae	Naesvirus	Burkholderia virus Bcep1	48178	95486	Bacteria	Proteobacteria	Betaproteobacteria	Burkholderiales	Burkholderiaceae	Burkholderia	Burkholderia cenocepacia	Virulent	5th CV	other 4 CVs
NC_005342	260373	Uroviricota	Caudoviricetes	Caudovirales	Myoviridae	Naesvirus	Burkholderia virus Bcep43	48023	292	Bacteria	Proteobacteria	Betaproteobacteria	Burkholderiales	Burkholderiaceae	Burkholderia	Burkholderia cepacia	Virulent	3rd CV	other 4 CVs
NC_006883	268746	Uroviricota	Caudoviricetes	Caudovirales	Myoviridae	Salacisavirus	Prochlorococcus virus PSSM2	252401	1218	Bacteria	Cyanobacteria	NA	Synechococcales	Prochloraceae	Prochlorococcus	NA	Virulent	1st CV	other 4 CVs
NC_006883	268746	Uroviricota	Caudoviricetes	Caudovirales	Myoviridae	Salacisavirus	Prochlorococcus virus PSSM2	252401	167555	Bacteria	Cyanobacteria	NA	Synechococcales	Prochloraceae	Prochlorococcus	Prochlorococcus marinus	Virulent	1st CV	other 4 CVs
NC_006884	268747	Uroviricota	Caudoviricetes	Caudovirales	Myoviridae	NA	Prochlorococcus phage P-SSM4	178249	1218	Bacteria	Cyanobacteria	NA	Synechococcales	Prochloraceae	Prochlorococcus	NA	Virulent	2nd CV	other 4 CVs
NC_006884	268747	Uroviricota	Caudoviricetes	Caudovirales	Myoviridae	NA	Prochlorococcus phage P-SSM4	178249	59920	Bacteria	Cyanobacteria	NA	Synechococcales	Prochloraceae	Prochlorococcus	Prochlorococcus marinus	Virulent	2nd CV	other 4 CVs
NC_005886	279530	Uroviricota	Caudoviricetes	Caudovirales	Myoviridae	NA	Burkholderia phage BcepB1A	47399	32008	Bacteria	Proteobacteria	Betaproteobacteria	Burkholderiales	Burkholderiaceae	Burkholderia	NA	Virulent	1st CV	other 4 CVs
NC_007066	292029	Uroviricota	Caudoviricetes	Caudovirales	Herelleviridae	Kayvirus	Staphylococcus virus G1	138715	1280	Bacteria	Firmicutes	Bacilli	Bacillales	Staphylococcaceae	Staphylococcus	Staphylococcus aureus	Virulent	2nd CV	other 4 CVs
NC_010105	293178	Uroviricota	Caudoviricetes	Caudovirales	Myoviridae	Dhakavirus	Escherichia virus JS98	170523	562	Bacteria	Proteobacteria	Gammaproteobacteria	Enterobacterales	Enterobacteriaceae	Escherichia	Escherichia coli	Virulent	3rd CV	other 4 CVs
NC_006565	298338	Uroviricota	Caudoviricetes	Caudovirales	Herelleviridae	NA	Lactobacillus virus LP65	131522	1590	Bacteria	Firmicutes	Bacilli	Lactobacillales	Lactobacillaceae	Lactiplantibacillus	Lactiplantibacillus plantarum	Virulent	3rd CV	other 4 CVs
NC_007019	306323	Uroviricota	Caudoviricetes	Caudovirales	Siphoviridae	Brussowvirus	Streptococcus virus 2972	34704	1308	Bacteria	Firmicutes	Bacilli	Lactobacillales	Streptococcaceae	Streptococcus	Streptococcus thermophilus	Virulent	3rd CV	other 4 CVs
NC_001835	31532	Uroviricota	Caudoviricetes	Caudovirales	Siphoviridae	Skunavirus	Lactococcus virus sk1	28451	1358	Bacteria	Firmicutes	Bacilli	Lactobacillales	Streptococcaceae	Lactococcus	Lactococcus lactis	Virulent	5th CV	other 4 CVs
NC_001706	31537	Uroviricota	Caudoviricetes	Caudovirales	Siphoviridae	Ceduovirus	Lactococcus virus c2	22172	1357	Bacteria	Firmicutes	Bacilli	Lactobacillales	Streptococcaceae	Lactococcus	NA	Virulent	3rd CV	other 4 CVs
NC_001706	31537	Uroviricota	Caudoviricetes	Caudovirales	Siphoviridae	Ceduovirus	Lactococcus virus c2	22172	1358	Bacteria	Firmicutes	Bacilli	Lactobacillales	Streptococcaceae	Lactococcus	Lactococcus lactis	Virulent	3rd CV	other 4 CVs
NC_007046	320832	Uroviricota	Caudoviricetes	Caudovirales	Podoviridae	Rosenblumvirus	Staphylococcus virus 66	18199	1280	Bacteria	Firmicutes	Bacilli	Bacillales	Staphylococcaceae	Staphylococcus	Staphylococcus aureus	Virulent	5th CV	other 4 CVs
NC_007217	326574	Dividoviricota	Laserviricetes	Halopanivirales	Sphaerolipoviridae	Alphasphaerolipovirus	Haloarcula hispanica virus SH1	30889	51589	Archaea	Euryarchaeota	Halobacteria	Halobacteriales	Haloarculaceae	Haloarcula	Haloarcula hispanica	Virulent	4th CV	other 4 CVs
NC_007149	329886	Uroviricota	Caudoviricetes	Caudovirales	Autographiviridae	Chatterjeevirus	Vibrio virus VP4	39503	662	Bacteria	Proteobacteria	Gammaproteobacteria	Vibrionales	Vibrionaceae	Vibrio	NA	Virulent	5th CV	other 4 CVs
DQ004855	330395	Uroviricota	Caudoviricetes	Caudovirales	Herelleviridae	Pecentumvirus	Listeria virus P100	131384	1639	Bacteria	Firmicutes	Bacilli	Bacillales	Listeriaceae	Listeria	Listeria monocytogenes	Virulent	1st CV	other 4 CVs
AM084414	344021	Uroviricota	Caudoviricetes	Caudovirales	Autographiviridae	Kayfunavirus	Escherichia virus K1F	39699	562	Bacteria	Proteobacteria	Gammaproteobacteria	Enterobacterales	Enterobacteriaceae	Escherichia	Escherichia coli	Virulent	4th CV	other 4 CVs
NC_007603	355246	Uroviricota	Caudoviricetes	Caudovirales	Drexlerviridae	Rtpvirus	Escherichia virus Rtp	46219	562	Bacteria	Proteobacteria	Gammaproteobacteria	Enterobacterales	Enterobacteriaceae	Escherichia	Escherichia coli	Virulent	2nd CV	other 4 CVs
NC_001629	36343	Uroviricota	Caudoviricetes	Caudovirales	Siphoviridae	Ceduovirus	Lactococcus virus bIL67	22195	1358	Bacteria	Firmicutes	Bacilli	Lactobacillales	Streptococcaceae	Lactococcus	Lactococcus lactis	Virulent	4th CV	other 4 CVs
NC_008694	369257	Uroviricota	Caudoviricetes	Caudovirales	Autographiviridae	Berlinvirus	Yersinia virus Berlin	38564	632	Bacteria	Proteobacteria	Gammaproteobacteria	Enterobacterales	Yersiniaceae	Yersinia	Yersinia pestis	Virulent	4th CV	other 4 CVs
NC_009811	40523	Uroviricota	Caudoviricetes	Caudovirales	Herelleviridae	Pecentumvirus	Listeria virus A511	137619	1639	Bacteria	Firmicutes	Bacilli	Bacillales	Listeriaceae	Listeria	Listeria monocytogenes	Virulent	1st CV	other 4 CVs
NC_009821	448384	Uroviricota	Caudoviricetes	Caudovirales	Myoviridae	Krischvirus	Escherichia virus phi1	164270	83333	Bacteria	Proteobacteria	Gammaproteobacteria	Enterobacterales	Enterobacteriaceae	Escherichia	Escherichia coli	Virulent	2nd CV	other 4 CVs
NC_008515	45406	Uroviricota	Caudoviricetes	Caudovirales	Myoviridae	Tequatrovirus	Escherichia virus RB32	165890	562	Bacteria	Proteobacteria	Gammaproteobacteria	Enterobacterales	Enterobacteriaceae	Escherichia	Escherichia coli	Virulent	1st CV	other 4 CVs
NC_010325	484895	Uroviricota	Caudoviricetes	Caudovirales	Podoviridae	Bruynoghevirus	Pseudomonas virus LUZ24	45625	287	Bacteria	Proteobacteria	Gammaproteobacteria	Pseudomonadales	Pseudomonadaceae	Pseudomonas	Pseudomonas aeruginosa	Virulent	4th CV	other 4 CVs
NC_010325	484895	Uroviricota	Caudoviricetes	Caudovirales	Podoviridae	Bruynoghevirus	Pseudomonas virus LUZ24	45625	208964	Bacteria	Proteobacteria	Gammaproteobacteria	Pseudomonadales	Pseudomonadaceae	Pseudomonas	Pseudomonas aeruginosa	Virulent	4th CV	other 4 CVs
NC_005066	50948	Uroviricota	Caudoviricetes	Caudovirales	Myoviridae	Krischvirus	Escherichia virus RB49	164018	562	Bacteria	Proteobacteria	Gammaproteobacteria	Enterobacterales	Enterobacteriaceae	Escherichia	Escherichia coli	Virulent	5th CV	other 4 CVs
NC_010807	529929	Uroviricota	Caudoviricetes	Caudovirales	Autographiviridae	Teetrevirus	Salmonella virus SG-JL2	38815	594	Bacteria	Proteobacteria	Gammaproteobacteria	Enterobacterales	Enterobacteriaceae	Salmonella	Salmonella enterica	Virulent	2nd CV	other 4 CVs
NC_007021	55510	Uroviricota	Caudoviricetes	Caudovirales	Herelleviridae	Twortvirus	Staphylococcus virus Twort	130706	1280	Bacteria	Firmicutes	Bacilli	Bacillales	Staphylococcaceae	Staphylococcus	Staphylococcus aureus	Virulent	5th CV	other 4 CVs
NC_001909	63118	Uroviricota	Caudoviricetes	Caudovirales	Siphoviridae	Skunavirus	Lactococcus virus bIL170	31754	1358	Bacteria	Firmicutes	Bacilli	Lactobacillales	Streptococcaceae	Lactococcus	Lactococcus lactis	Virulent	4th CV	other 4 CVs
NC_005083	75320	Uroviricota	Caudoviricetes	Caudovirales	Myoviridae	Schizotequatrovirus	Vibrio virus KVP40	244835	662	Bacteria	Proteobacteria	Gammaproteobacteria	Vibrionales	Vibrionaceae	Vibrio	NA	Virulent	1st CV	other 4 CVs
NC_005083	75320	Uroviricota	Caudoviricetes	Caudovirales	Myoviridae	Schizotequatrovirus	Vibrio virus KVP40	244835	670	Bacteria	Proteobacteria	Gammaproteobacteria	Vibrionales	Vibrionaceae	Vibrio	Vibrio parahaemolyticus	Virulent	1st CV	other 4 CVs
NC_001902	77048	Uroviricota	Caudoviricetes	Caudovirales	Siphoviridae	Psimunavirus	Psimunavirus psiM2	26111	145262	Archaea	Euryarchaeota	Methanobacteria	Methanobacteriales	Methanobacteriaceae	Methanothermobacter	Methanothermobacter thermautotrophicus	Virulent	4th CV	other 4 CVs
NC_005282	77775	Uroviricota	Caudoviricetes	Caudovirales	Myoviridae	Felixounavirus	Salmonella virus FelixO1	86155	590	Bacteria	Proteobacteria	Gammaproteobacteria	Enterobacterales	Enterobacteriaceae	Salmonella	NA	Virulent	2nd CV	other 4 CVs

## Sheet: Dataset-2
Accession number	Taxid	Phylum	Class	Order	Family	Genus	Species	Genome length	Host taxid	Host Superkingdom	Host phylum	Host class	Host order	Host family	Host genus	Host species	Lifestyle	Test usage	Training usage
NC_009737	396034	Uroviricota	Caudoviricetes	Caudovirales	Myoviridae	Svunavirus	Bacillus virus 1	35055	391289	Bacteria	Firmicutes	Bacilli	Bacillales	Bacillaceae	Bacillus	Bacillus sp. 6k512	Temperate	None	all 5 CVs
NC_011103	10704	Uroviricota	Caudoviricetes	Caudovirales	Siphoviridae	NA	Rhizobium phage 16-3	60195	379	Bacteria	Proteobacteria	Alphaproteobacteria	Hyphomicrobiales	Rhizobiaceae	Rhizobium	NA	Temperate	None	all 5 CVs
NC_011103	10704	Uroviricota	Caudoviricetes	Caudovirales	Siphoviridae	NA	Rhizobium phage 16-3	60195	382	Bacteria	Proteobacteria	Alphaproteobacteria	Hyphomicrobiales	Rhizobiaceae	Sinorhizobium	Sinorhizobium meliloti	Temperate	None	all 5 CVs
NC_007047	55511	Uroviricota	Caudoviricetes	Caudovirales	Siphoviridae	Phietavirus	Staphylococcus virus 187	39620	1280	Bacteria	Firmicutes	Bacilli	Bacillales	Staphylococcaceae	Staphylococcus	Staphylococcus aureus	Temperate	None	all 5 CVs
NC_019512	1154995	Uroviricota	Caudoviricetes	Caudovirales	Podoviridae	Schmidvirus	Helicobacter virus 1961P	26836	210	Bacteria	Proteobacteria	Epsilonproteobacteria	Campylobacterales	Helicobacteraceae	Helicobacter	Helicobacter pylori	Temperate	None	all 5 CVs
NC_012753	646413	Uroviricota	Caudoviricetes	Caudovirales	Siphoviridae	NA	Streptococcus phage 5093	37184	1308	Bacteria	Firmicutes	Bacilli	Lactobacillales	Streptococcaceae	Streptococcus	Streptococcus thermophilus	Temperate	None	all 5 CVs
NC_015938	1054968	Uroviricota	Caudoviricetes	Caudovirales	Podoviridae	NA	Salmonella phage 7-11	89916	108619	Bacteria	Proteobacteria	Gammaproteobacteria	Enterobacterales	Enterobacteriaceae	Salmonella	Salmonella enterica	Temperate	None	all 5 CVs
NC_009526	53369	Uroviricota	Caudoviricetes	Caudovirales	Siphoviridae	Phietavirus	Staphylococcus virus 80alpha	43864	1280	Bacteria	Firmicutes	Bacilli	Bacillales	Staphylococcaceae	Staphylococcus	Staphylococcus aureus	Temperate	None	all 5 CVs
NC_008464	379329	Uroviricota	Caudoviricetes	Caudovirales	Podoviridae	Traversvirus	Stx2-converting phage 86	60238	562	Bacteria	Proteobacteria	Gammaproteobacteria	Enterobacterales	Enterobacteriaceae	Escherichia	Escherichia coli	Temperate	None	all 5 CVs
NC_015263	881953	Uroviricota	Caudoviricetes	Caudovirales	Siphoviridae	NA	Lactococcus phage 949	114768	1358	Bacteria	Firmicutes	Bacilli	Lactobacillales	Streptococcaceae	Lactococcus	Lactococcus lactis	Temperate	None	all 5 CVs
NC_009815	330399	Uroviricota	Caudoviricetes	Caudovirales	Siphoviridae	NA	Listeria phage A006	38124	1639	Bacteria	Firmicutes	Bacilli	Bacillales	Listeriaceae	Listeria	Listeria monocytogenes	Temperate	None	all 5 CVs
NC_009810	40522	Uroviricota	Caudoviricetes	Caudovirales	Siphoviridae	NA	Listeria phage A500	38867	1457188	Bacteria	Firmicutes	Bacilli	Bacillales	Listeriaceae	Listeria	Listeria monocytogenes	Temperate	None	all 5 CVs
NC_018283	1133022	Uroviricota	Caudoviricetes	Caudovirales	Siphoviridae	Ahduovirus	Burkholderia virus AH2	58065	95486	Bacteria	Proteobacteria	Betaproteobacteria	Burkholderiales	Burkholderiaceae	Burkholderia	Burkholderia cenocepacia	Temperate	None	all 5 CVs
NC_000935	67571	Uroviricota	Caudoviricetes	Caudovirales	Podoviridae	NA	Hamiltonella virus APSE1	36524	543	Bacteria	Proteobacteria	Gammaproteobacteria	Enterobacterales	Enterobacteriaceae	NA	NA	Temperate	None	all 5 CVs
NC_000935	67571	Uroviricota	Caudoviricetes	Caudovirales	Podoviridae	NA	Hamiltonella virus APSE1	36524	2355	Bacteria	NA	NA	NA	NA	NA	unidentified bacterial endosymbiont	Temperate	None	all 5 CVs
NC_011551	340054	Uroviricota	Caudoviricetes	Caudovirales	Podoviridae	NA	Bacteriophage APSE-2	39867	138072	Bacteria	Proteobacteria	Gammaproteobacteria	Enterobacterales	Enterobacteriaceae	Candidatus Hamiltonella	Candidatus Hamiltonella defensa	Temperate	None	all 5 CVs
NC_009812	330396	Uroviricota	Caudoviricetes	Caudovirales	Siphoviridae	NA	Listeria phage B025	42653	1639	Bacteria	Firmicutes	Bacilli	Bacillales	Listeriaceae	Listeria	Listeria monocytogenes	Temperate	None	all 5 CVs
NC_012743	644524	Uroviricota	Caudoviricetes	Caudovirales	Podoviridae	Lessievirus	Burkholderia virus Bcepil02	62715	95486	Bacteria	Proteobacteria	Betaproteobacteria	Burkholderiales	Burkholderiaceae	Burkholderia	Burkholderia cenocepacia	Temperate	None	all 5 CVs
NC_019917	1195073	Uroviricota	Caudoviricetes	Caudovirales	Podoviridae	Lessievirus	Burkholderia virus Bcepmigl	62952	95486	Bacteria	Proteobacteria	Betaproteobacteria	Burkholderiales	Burkholderiaceae	Burkholderia	Burkholderia cenocepacia	Temperate	None	all 5 CVs
NC_015254	764562	Uroviricota	Caudoviricetes	Caudovirales	Siphoviridae	NA	Brochothrix phage BL3	41518	2756	Bacteria	Firmicutes	Bacilli	Bacillales	Listeriaceae	Brochothrix	Brochothrix thermosphacta	Temperate	None	all 5 CVs
NC_019912	1236573	Uroviricota	Caudoviricetes	Caudovirales	Siphoviridae	Lwoffvirus	Bacillus virus BMBtp2	36932	1444	Bacteria	Firmicutes	Bacilli	Bacillales	Bacillaceae	Bacillus	Bacillus thuringiensis	Temperate	None	all 5 CVs
NC_018085	1194641	Uroviricota	Caudoviricetes	Caudovirales	Siphoviridae	NA	Bacillus phage BtCS33	41992	1428	Bacteria	Firmicutes	Bacilli	Bacillales	Bacillaceae	Bacillus	Bacillus thuringiensis	Temperate	None	all 5 CVs
NC_021533	1262532	Uroviricota	Caudoviricetes	Caudovirales	Siphoviridae	Fromanvirus	Mycobacterium phage BTCU-1	45942	1772	Bacteria	Actinobacteria	Actinomycetia	Corynebacteriales	Mycobacteriaceae	Mycolicibacterium	Mycolicibacterium smegmatis	Temperate	None	all 5 CVs
NC_007581	12336	Uroviricota	Caudoviricetes	Caudovirales	Siphoviridae	NA	Clostridium phage c-st	185683	929505	Bacteria	Firmicutes	Clostridia	Eubacteriales	Clostridiaceae	Clostridium	Clostridium botulinum	Temperate	None	all 5 CVs
NC_021324	1327035	Uroviricota	Caudoviricetes	Caudovirales	Siphoviridae	Fromanvirus	Mycobacterium phage CASbig	53369	246196	Bacteria	Actinobacteria	Actinomycetia	Corynebacteriales	Mycobacteriaceae	Mycolicibacterium	Mycolicibacterium smegmatis	Temperate	None	all 5 CVs
NC_010355	467481	Uroviricota	Caudoviricetes	Caudovirales	Siphoviridae	NA	Azospirillum phage Cd	62337	192	Bacteria	Proteobacteria	Alphaproteobacteria	Rhodospirillales	Azospirillaceae	Azospirillum	Azospirillum brasilense	Temperate	None	all 5 CVs
NC_001396	10862	Hofneiviricota	Faserviricetes	Tubulavirales	Inoviridae	Coriovirus	Xanthomonas virus Cf1c	7308	339	Bacteria	Proteobacteria	Gammaproteobacteria	Xanthomonadales	Xanthomonadaceae	Xanthomonas	Xanthomonas campestris	Temperate	None	all 5 CVs
NC_021338	1327947	Uroviricota	Caudoviricetes	Caudovirales	Siphoviridae	Fromanvirus	Mycobacterium phage Chy4	46639	1772	Bacteria	Actinobacteria	Actinomycetia	Corynebacteriales	Mycobacteriaceae	Mycolicibacterium	Mycolicibacterium smegmatis	Temperate	None	all 5 CVs
NC_021338	1327947	Uroviricota	Caudoviricetes	Caudovirales	Siphoviridae	Fromanvirus	Mycobacterium phage Chy4	46639	1773	Bacteria	Actinobacteria	Actinomycetia	Corynebacteriales	Mycobacteriaceae	Mycobacterium	Mycobacterium tuberculosis	Temperate	None	all 5 CVs
NC_021318	1327948	Uroviricota	Caudoviricetes	Caudovirales	Siphoviridae	Fromanvirus	Mycobacterium phage Chy5	51214	1772	Bacteria	Actinobacteria	Actinomycetia	Corynebacteriales	Mycobacteriaceae	Mycolicibacterium	Mycolicibacterium smegmatis	Temperate	None	all 5 CVs
NC_021318	1327948	Uroviricota	Caudoviricetes	Caudovirales	Siphoviridae	Fromanvirus	Mycobacterium phage Chy5	51214	1773	Bacteria	Actinobacteria	Actinomycetia	Corynebacteriales	Mycobacteriaceae	Mycobacterium	Mycobacterium tuberculosis	Temperate	None	all 5 CVs
NC_008722	398839	Uroviricota	Caudoviricetes	Caudovirales	Siphoviridae	Phietavirus	Staphylococcus virus CNPH82	43420	1282	Bacteria	Firmicutes	Bacilli	Bacillales	Staphylococcaceae	Staphylococcus	Staphylococcus epidermidis	Temperate	None	all 5 CVs
NC_019507	1190451	Uroviricota	Caudoviricetes	Caudovirales	Myoviridae	Firehammervirus	Campylobacter virus CP21	182833	205	Bacteria	Proteobacteria	Epsilonproteobacteria	Campylobacterales	Campylobacteraceae	Campylobacter	Campylobacter sp.	Temperate	None	all 5 CVs
NC_019544	749413	Uroviricota	Caudoviricetes	Caudovirales	Myoviridae	NA	Deep-sea thermophilic phage D6E	49335	391290	Bacteria	Firmicutes	Bacilli	Bacillales	Bacillaceae	Geobacillus	Geobacillus sp. E263	Temperate	None	all 5 CVs
NC_018452	1136535	Uroviricota	Caudoviricetes	Caudovirales	Podoviridae	Lessievirus	Burkholderia virus DC1	61847	292	Bacteria	Proteobacteria	Betaproteobacteria	Burkholderiales	Burkholderiaceae	Burkholderia	Burkholderia cepacia	Temperate	None	all 5 CVs
NC_018452	1136535	Uroviricota	Caudoviricetes	Caudovirales	Podoviridae	Lessievirus	Burkholderia virus DC1	61847	95486	Bacteria	Proteobacteria	Betaproteobacteria	Burkholderiales	Burkholderiaceae	Burkholderia	Burkholderia cenocepacia	Temperate	None	all 5 CVs
NC_009552	447909	Uroviricota	Caudoviricetes	Caudovirales	Siphoviridae	NA	Geobacillus virus E2	40863	129337	Bacteria	Firmicutes	Bacilli	Bacillales	Bacillaceae	Geobacillus	NA	Temperate	None	all 5 CVs
NC_018859	1604355	Uroviricota	Caudoviricetes	Caudovirales	Podoviridae	Kuravirus	Escherichia virus ECB2	77315	562	Bacteria	Proteobacteria	Gammaproteobacteria	Enterobacterales	Enterobacteriaceae	Escherichia	Escherichia coli	Temperate	None	all 5 CVs
NC_017732	977801	Uroviricota	Caudoviricetes	Caudovirales	Podoviridae	NA	Enterococcus phage EF62phi	30505	936153	Bacteria	Firmicutes	Bacilli	Lactobacillales	Enterococcaceae	Enterococcus	Enterococcus faecalis	Temperate	None	all 5 CVs
NC_019934	984175	Uroviricota	Caudoviricetes	Caudovirales	Siphoviridae	NA	Cronobacter phage ENT39118	39012	28141	Bacteria	Proteobacteria	Gammaproteobacteria	Enterobacterales	Enterobacteriaceae	Cronobacter	Cronobacter sakazakii	Temperate	None	all 5 CVs
NC_019927	984186	Uroviricota	Caudoviricetes	Caudovirales	Siphoviridae	NA	Cronobacter phage ENT47670	47611	28141	Bacteria	Proteobacteria	Gammaproteobacteria	Enterobacterales	Enterobacteriaceae	Cronobacter	Cronobacter sakazakii	Temperate	None	all 5 CVs
NC_019932	947843	Uroviricota	Caudoviricetes	Caudovirales	Myoviridae	Entnonagintavirus	Erwinia virus ENT90	29564	552	Bacteria	Proteobacteria	Gammaproteobacteria	Enterobacterales	Erwiniaceae	Erwinia	Erwinia amylovora	Temperate	None	all 5 CVs
NC_007805	347324	Uroviricota	Caudoviricetes	Caudovirales	Siphoviridae	NA	Pseudomonas phage F10	39199	287	Bacteria	Proteobacteria	Gammaproteobacteria	Pseudomonadales	Pseudomonadaceae	Pseudomonas	Pseudomonas aeruginosa	Temperate	None	all 5 CVs
NC_022750	1357825	Uroviricota	Caudoviricetes	Caudovirales	Myoviridae	Peduovirus	Escherichia virus fiAA91ss	33628	624	Bacteria	Proteobacteria	Gammaproteobacteria	Enterobacterales	Enterobacteriaceae	Shigella	Shigella sonnei	Temperate	None	all 5 CVs
NC_022750	1357825	Uroviricota	Caudoviricetes	Caudovirales	Myoviridae	Peduovirus	Escherichia virus fiAA91ss	33628	83334	Bacteria	Proteobacteria	Gammaproteobacteria	Enterobacterales	Enterobacteriaceae	Escherichia	Escherichia coli	Temperate	None	all 5 CVs
NC_022753	1354510	Uroviricota	Caudoviricetes	Caudovirales	Siphoviridae	Fromanvirus	Mycobacterium phage Fredward	52282	246196	Bacteria	Actinobacteria	Actinomycetia	Corynebacteriales	Mycobacteriaceae	Mycolicibacterium	Mycolicibacterium smegmatis	Temperate	None	all 5 CVs
NC_021774	1173769	Uroviricota	Caudoviricetes	Caudovirales	Myoviridae	Stockinghallvirus	Salmonella virus FSLSP004	29742	108619	Bacteria	Proteobacteria	Gammaproteobacteria	Enterobacterales	Enterobacteriaceae	Salmonella	Salmonella enterica	Temperate	None	all 5 CVs
NC_008376	365048	Uroviricota	Caudoviricetes	Caudovirales	Myoviridae	Svunavirus	Geobacillus virus GBSV1	34683	340407	Bacteria	Firmicutes	Bacilli	Bacillales	Bacillaceae	Geobacillus	Geobacillus sp. 6k51	Temperate	None	all 5 CVs
NC_019768	432198	Uroviricota	Caudoviricetes	Caudovirales	Siphoviridae	Hendrixvirus	Escherichia virus HK106	41468	562	Bacteria	Proteobacteria	Gammaproteobacteria	Enterobacterales	Enterobacteriaceae	Escherichia	Escherichia coli	Temperate	None	all 5 CVs
NC_019710	1147143	Uroviricota	Caudoviricetes	Caudovirales	Siphoviridae	Hendrixvirus	Enterobacteria phage HK140	40710	562	Bacteria	Proteobacteria	Gammaproteobacteria	Enterobacterales	Enterobacteriaceae	Escherichia	Escherichia coli	Temperate	None	all 5 CVs
NC_019717	1147144	Uroviricota	Caudoviricetes	Caudovirales	Siphoviridae	NA	Enterobacteria phage HK225	45366	562	Bacteria	Proteobacteria	Gammaproteobacteria	Enterobacterales	Enterobacteriaceae	Escherichia	Escherichia coli	Temperate	None	all 5 CVs
NC_019714	1147145	Uroviricota	Caudoviricetes	Caudovirales	Siphoviridae	Hendrixvirus	Escherichia virus HK446	39026	562	Bacteria	Proteobacteria	Gammaproteobacteria	Enterobacterales	Enterobacteriaceae	Escherichia	Escherichia coli	Temperate	None	all 5 CVs
NC_019769	432200	Uroviricota	Caudoviricetes	Caudovirales	Siphoviridae	Hendrixvirus	Escherichia virus HK542	38964	562	Bacteria	Proteobacteria	Gammaproteobacteria	Enterobacterales	Enterobacteriaceae	Escherichia	Escherichia coli	Temperate	None	all 5 CVs
NC_019767	432201	Uroviricota	Caudoviricetes	Caudovirales	Siphoviridae	Hendrixvirus	Escherichia virus HK544	40155	562	Bacteria	Proteobacteria	Gammaproteobacteria	Enterobacterales	Enterobacteriaceae	Escherichia	Escherichia coli	Temperate	None	all 5 CVs
NC_019711	1147148	Uroviricota	Caudoviricetes	Caudovirales	Siphoviridae	Lambdavirus	Escherichia virus HK629	47288	562	Bacteria	Proteobacteria	Gammaproteobacteria	Enterobacterales	Enterobacteriaceae	Escherichia	Escherichia coli	Temperate	None	all 5 CVs
NC_019723	1147146	Uroviricota	Caudoviricetes	Caudovirales	Siphoviridae	Lambdavirus	Escherichia virus HK630	47090	562	Bacteria	Proteobacteria	Gammaproteobacteria	Enterobacterales	Enterobacteriaceae	Escherichia	Escherichia coli	Temperate	None	all 5 CVs
NC_019719	1147147	Uroviricota	Caudoviricetes	Caudovirales	Siphoviridae	Hendrixvirus	Escherichia virus HK633	41528	562	Bacteria	Proteobacteria	Gammaproteobacteria	Enterobacterales	Enterobacteriaceae	Escherichia	Escherichia coli	Temperate	None	all 5 CVs
NC_016158	906669	Uroviricota	Caudoviricetes	Caudovirales	Siphoviridae	NA	Escherichia phage HK639	49576	562	Bacteria	Proteobacteria	Gammaproteobacteria	Enterobacterales	Enterobacteriaceae	Escherichia	Escherichia coli	Temperate	None	all 5 CVs
NC_016160	906668	Uroviricota	Caudoviricetes	Caudovirales	Siphoviridae	Hendrixvirus	Escherichia virus HK75	36661	83333	Bacteria	Proteobacteria	Gammaproteobacteria	Enterobacterales	Enterobacteriaceae	Escherichia	Escherichia coli	Temperate	None	all 5 CVs
NC_021864	948071	Uroviricota	Caudoviricetes	Caudovirales	Podoviridae	NA	Puniceispirillum phage HMO-2011	55282	488538	Bacteria	Proteobacteria	Alphaproteobacteria	NA	NA	Candidatus Puniceispirillum	Candidatus Puniceispirillum marinum	Temperate	None	all 5 CVs
NC_020482	1283078	Uroviricota	Caudoviricetes	Caudovirales	Autographiviridae	Stopavirus	Pelagibacter virus HTVC011P	39921	335992	Bacteria	Proteobacteria	Alphaproteobacteria	Pelagibacterales	Pelagibacteraceae	Candidatus Pelagibacter	Candidatus Pelagibacter ubique	Temperate	None	all 5 CVs
NC_020483	1283079	Uroviricota	Caudoviricetes	Caudovirales	Autographiviridae	Pelagivirus	Pelagibacter virus HTVC019P	42084	335992	Bacteria	Proteobacteria	Alphaproteobacteria	Pelagibacterales	Pelagibacteraceae	Candidatus Pelagibacter	Candidatus Pelagibacter ubique	Temperate	None	all 5 CVs
NC_019501	1090133	Uroviricota	Caudoviricetes	Caudovirales	Podoviridae	Lederbergvirus	Enterobacteria phage IME10	39646	562	Bacteria	Proteobacteria	Gammaproteobacteria	Enterobacterales	Enterobacteriaceae	Escherichia	Escherichia coli	Temperate	None	all 5 CVs
NC_011612	575610	Uroviricota	Caudoviricetes	Caudovirales	Siphoviridae	Triavirus	Staphylococcus virus IPLA35	45344	1280	Bacteria	Firmicutes	Bacilli	Bacillales	Staphylococcaceae	Staphylococcus	Staphylococcus aureus	Temperate	None	all 5 CVs
NC_018281	1197952	Uroviricota	Caudoviricetes	Caudovirales	Siphoviridae	Phietavirus	Staphylococcus virus IPLA5	43581	1282	Bacteria	Firmicutes	Bacilli	Bacillales	Staphylococcaceae	Staphylococcus	Staphylococcus epidermidis	Temperate	None	all 5 CVs
NC_018284	1197953	Uroviricota	Caudoviricetes	Caudovirales	Siphoviridae	Phietavirus	Staphylococcus virus IPLA7	42123	1282	Bacteria	Firmicutes	Bacilli	Bacillales	Staphylococcaceae	Staphylococcus	Staphylococcus epidermidis	Temperate	None	all 5 CVs
NC_011614	2681608	Uroviricota	Caudoviricetes	Caudovirales	Siphoviridae	Phietavirus	Staphylococcus virus IPLA88	42526	1280	Bacteria	Firmicutes	Bacilli	Bacillales	Staphylococcaceae	Staphylococcus	Staphylococcus aureus	Temperate	None	all 5 CVs
NC_022756	1414736	Uroviricota	Caudoviricetes	Caudovirales	Siphoviridae	NA	Lactobacillus phage J-1	40931	1597	Bacteria	Firmicutes	Bacilli	Lactobacillales	Lactobacillaceae	Lacticaseibacillus	Lacticaseibacillus paracasei	Temperate	None	all 5 CVs
NC_019456	37105	Uroviricota	Caudoviricetes	Caudovirales	Siphoviridae	NA	Lactobacillus phage JCL1032	49433	29397	Bacteria	Firmicutes	Bacilli	Lactobacillales	Lactobacillaceae	Lactobacillus	Lactobacillus delbrueckii	Temperate	None	all 5 CVs
NC_021773	1273712	Uroviricota	Caudoviricetes	Caudovirales	Siphoviridae	Biseptimavirus	Staphylococcus phage JS01	43458	1280	Bacteria	Firmicutes	Bacilli	Bacillales	Staphylococcaceae	Staphylococcus	Staphylococcus aureus	Temperate	None	all 5 CVs
NC_003313	70734	Uroviricota	Caudoviricetes	Caudovirales	Myoviridae	Longwoodvirus	Vibrio virus K139	33106	45888	Bacteria	Proteobacteria	Gammaproteobacteria	Vibrionales	Vibrionaceae	Vibrio	Vibrio cholerae	Temperate	None	all 5 CVs
NC_007924	363555	Uroviricota	Caudoviricetes	Caudovirales	Myoviridae	NA	Lactobacillus phage KC5a	38239	1596	Bacteria	Firmicutes	Bacilli	Lactobacillales	Lactobacillaceae	Lactobacillus	Lactobacillus gasseri	Temperate	None	all 5 CVs
NC_019928	1208236	Uroviricota	Caudoviricetes	Caudovirales	Podoviridae	Schmidvirus	Helicobacter virus KHP30	26215	210	Bacteria	Proteobacteria	Epsilonproteobacteria	Campylobacterales	Helicobacteraceae	Helicobacter	Helicobacter pylori	Temperate	None	all 5 CVs
NC_019928	1208236	Uroviricota	Caudoviricetes	Caudovirales	Podoviridae	Schmidvirus	Helicobacter virus KHP30	26215	102608	Bacteria	Proteobacteria	Epsilonproteobacteria	Campylobacterales	Helicobacteraceae	Helicobacter	Helicobacter pylori	Temperate	None	all 5 CVs
NC_019928	1208236	Uroviricota	Caudoviricetes	Caudovirales	Podoviridae	Schmidvirus	Helicobacter virus KHP30	26215	585535	Bacteria	Proteobacteria	Epsilonproteobacteria	Campylobacterales	Helicobacteraceae	Helicobacter	Helicobacter pylori	Temperate	None	all 5 CVs
NC_019928	1208236	Uroviricota	Caudoviricetes	Caudovirales	Podoviridae	Schmidvirus	Helicobacter virus KHP30	26215	866344	Bacteria	Proteobacteria	Epsilonproteobacteria	Campylobacterales	Helicobacteraceae	Helicobacter	Helicobacter pylori	Temperate	None	all 5 CVs
NC_019928	1208236	Uroviricota	Caudoviricetes	Caudovirales	Podoviridae	Schmidvirus	Helicobacter virus KHP30	26215	866345	Bacteria	Proteobacteria	Epsilonproteobacteria	Campylobacterales	Helicobacteraceae	Helicobacter	Helicobacter pylori	Temperate	None	all 5 CVs
NC_019928	1208236	Uroviricota	Caudoviricetes	Caudovirales	Podoviridae	Schmidvirus	Helicobacter virus KHP30	26215	866346	Bacteria	Proteobacteria	Epsilonproteobacteria	Campylobacterales	Helicobacteraceae	Helicobacter	Helicobacter pylori	Temperate	None	all 5 CVs
NC_019931	1204178	Uroviricota	Caudoviricetes	Caudovirales	Podoviridae	Schmidvirus	Helicobacter virus KHP40	26449	210	Bacteria	Proteobacteria	Epsilonproteobacteria	Campylobacterales	Helicobacteraceae	Helicobacter	Helicobacter pylori	Temperate	None	all 5 CVs
NC_015266	910474	Uroviricota	Caudoviricetes	Caudovirales	Myoviridae	Tigrvirus	Burkholderia virus KL3	40555	152480	Bacteria	Proteobacteria	Betaproteobacteria	Burkholderiales	Burkholderiaceae	Burkholderia	Burkholderia ambifaria	Temperate	None	all 5 CVs
NC_015273	910475	Uroviricota	Caudoviricetes	Caudovirales	Myoviridae	Kisquattuordecimvirus	Burkholderia virus KS14	32317	95486	Bacteria	Proteobacteria	Betaproteobacteria	Burkholderiales	Burkholderiaceae	Burkholderia	Burkholderia cenocepacia	Temperate	None	all 5 CVs
NC_015265	910473	Uroviricota	Caudoviricetes	Caudovirales	Myoviridae	Kisquinquevirus	Burkholderia virus KS5	37236	95486	Bacteria	Proteobacteria	Betaproteobacteria	Burkholderiales	Burkholderiaceae	Burkholderia	Burkholderia cenocepacia	Temperate	None	all 5 CVs
NC_004745	227940	Uroviricota	Caudoviricetes	Caudovirales	Myoviridae	Peduovirus	Yersinia virus L413C	30728	632	Bacteria	Proteobacteria	Gammaproteobacteria	Enterobacterales	Yersiniaceae	Yersinia	Yersinia pestis	Temperate	None	all 5 CVs
NC_021556	1327952	Uroviricota	Caudoviricetes	Caudovirales	Siphoviridae	Liefievirus	Mycobacterium phage Leo	39981	1772	Bacteria	Actinobacteria	Actinomycetia	Corynebacteriales	Mycobacteriaceae	Mycolicibacterium	Mycolicibacterium smegmatis	Temperate	None	all 5 CVs
NC_021556	1327952	Uroviricota	Caudoviricetes	Caudovirales	Siphoviridae	Liefievirus	Mycobacterium phage Leo	39981	1773	Bacteria	Actinobacteria	Actinomycetia	Corynebacteriales	Mycobacteriaceae	Mycobacterium	Mycobacterium tuberculosis	Temperate	None	all 5 CVs
NC_019486	947980	Uroviricota	Caudoviricetes	Caudovirales	Siphoviridae	NA	Lactobacillus phage LF1	42606	1591	Bacteria	Firmicutes	Bacilli	Lactobacillales	Lactobacillaceae	Lactobacillus	Lactobacillus sp.	Temperate	None	all 5 CVs
NC_010179	139871	Uroviricota	Caudoviricetes	Caudovirales	Myoviridae	NA	Lactobacillus prophage Lj771	40881	33959	Bacteria	Firmicutes	Bacilli	Lactobacillales	Lactobacillaceae	Lactobacillus	Lactobacillus johnsonii	Temperate	None	all 5 CVs
NC_005354	139872	Uroviricota	Caudoviricetes	Caudovirales	Siphoviridae	NA	Lactobacillus prophage Lj928	38384	33959	Bacteria	Firmicutes	Bacilli	Lactobacillales	Lactobacillaceae	Lactobacillus	Lactobacillus johnsonii	Temperate	None	all 5 CVs
NC_005355	139870	Uroviricota	Caudoviricetes	Caudovirales	Siphoviridae	NA	Lactobacillus prophage Lj965	40190	33959	Bacteria	Firmicutes	Bacilli	Lactobacillales	Lactobacillaceae	Lactobacillus	Lactobacillus johnsonii	Temperate	None	all 5 CVs
NC_021539	1173743	Uroviricota	Caudoviricetes	Caudovirales	Siphoviridae	Psavirus	Listeria virus LP302	38275	265669	Bacteria	Firmicutes	Bacilli	Bacillales	Listeriaceae	Listeria	Listeria monocytogenes	Temperate	None	all 5 CVs
NC_011104	496874	Uroviricota	Caudoviricetes	Caudovirales	Siphoviridae	NA	Lactobacillus phage Lrm1	39989	47715	Bacteria	Firmicutes	Bacilli	Lactobacillales	Lactobacillaceae	Lacticaseibacillus	Lacticaseibacillus rhamnosus	Temperate	None	all 5 CVs
NC_011801	578234	Uroviricota	Caudoviricetes	Caudovirales	Siphoviridae	NA	Lactobacillus phage Lv-1	38934	109790	Bacteria	Firmicutes	Bacilli	Lactobacillales	Lactobacillaceae	Lactobacillus	Lactobacillus jensenii	Temperate	None	all 5 CVs
NC_007809	347328	Uroviricota	Caudoviricetes	Caudovirales	Siphoviridae	Yuavirus	Pseudomonas virus M6	59446	287	Bacteria	Proteobacteria	Gammaproteobacteria	Pseudomonadales	Pseudomonadaceae	Pseudomonas	Pseudomonas aeruginosa	Temperate	None	all 5 CVs
NC_008562	340435	Uroviricota	Caudoviricetes	Caudovirales	Myoviridae	NA	Microcystis virus Ma-LMM01	162109	1125	Bacteria	Cyanobacteria	NA	Chroococcales	Microcystaceae	Microcystis	NA	Temperate	None	all 5 CVs
NC_019706	1147149	Uroviricota	Caudoviricetes	Caudovirales	Siphoviridae	NA	Enterobacteria phage mEp043 c-1	42780	562	Bacteria	Proteobacteria	Gammaproteobacteria	Enterobacterales	Enterobacteriaceae	Escherichia	Escherichia coli	Temperate	None	all 5 CVs
NC_019720	1147156	Uroviricota	Caudoviricetes	Caudovirales	Siphoviridae	NA	Enterobacterial phage mEp213	44120	562	Bacteria	Proteobacteria	Gammaproteobacteria	Enterobacterales	Enterobacteriaceae	Escherichia	Escherichia coli	Temperate	None	all 5 CVs
NC_019715	1147157	Uroviricota	Caudoviricetes	Caudovirales	Siphoviridae	Hendrixvirus	Escherichia virus mEp234	39578	562	Bacteria	Proteobacteria	Gammaproteobacteria	Enterobacterales	Enterobacteriaceae	Escherichia	Escherichia coli	Temperate	None	all 5 CVs
NC_019708	1147150	Uroviricota	Caudoviricetes	Caudovirales	Siphoviridae	Hendrixvirus	Enterobacteria phage mEp235	37595	562	Bacteria	Proteobacteria	Gammaproteobacteria	Enterobacterales	Enterobacteriaceae	Escherichia	Escherichia coli	Temperate	None	all 5 CVs
NC_019704	1147151	Uroviricota	Caudoviricetes	Caudovirales	Siphoviridae	NA	Enterobacteria phage mEp237	44375	562	Bacteria	Proteobacteria	Gammaproteobacteria	Enterobacterales	Enterobacteriaceae	Escherichia	Escherichia coli	Temperate	None	all 5 CVs
NC_019721	1147158	Uroviricota	Caudoviricetes	Caudovirales	Siphoviridae	NA	Enterobacterial phage mEp390	40029	562	Bacteria	Proteobacteria	Gammaproteobacteria	Enterobacterales	Enterobacteriaceae	Escherichia	Escherichia coli	Temperate	None	all 5 CVs
NC_019716	1147152	Uroviricota	Caudoviricetes	Caudovirales	Siphoviridae	NA	Enterobacteria phage mEp460	44510	562	Bacteria	Proteobacteria	Gammaproteobacteria	Enterobacterales	Enterobacteriaceae	Escherichia	Escherichia coli	Temperate	None	all 5 CVs
NC_019709	1147153	Uroviricota	Caudoviricetes	Caudovirales	Siphoviridae	Hendrixvirus	Escherichia virus mEpX1	41567	562	Bacteria	Proteobacteria	Gammaproteobacteria	Enterobacterales	Enterobacteriaceae	Escherichia	Escherichia coli	Temperate	None	all 5 CVs
NC_019705	1147154	Uroviricota	Caudoviricetes	Caudovirales	Siphoviridae	Hendrixvirus	Escherichia virus mEpX2	38759	562	Bacteria	Proteobacteria	Gammaproteobacteria	Enterobacterales	Enterobacteriaceae	Escherichia	Escherichia coli	Temperate	None	all 5 CVs
NC_010237	489779	Uroviricota	Caudoviricetes	Caudovirales	Podoviridae	Traversvirus	Escherichia virus Min27	63395	83334	Bacteria	Proteobacteria	Gammaproteobacteria	Enterobacterales	Enterobacteriaceae	Escherichia	Escherichia coli	Temperate	None	all 5 CVs
NC_018282	1204517	Uroviricota	Caudoviricetes	Caudovirales	Siphoviridae	Yuavirus	Pseudomonas virus MP1412	61167	208964	Bacteria	Proteobacteria	Gammaproteobacteria	Pseudomonadales	Pseudomonadaceae	Pseudomonas	Pseudomonas aeruginosa	Temperate	None	all 5 CVs
NC_007967	370623	Uroviricota	Caudoviricetes	Caudovirales	Siphoviridae	NA	Streptomyces phage mu1/6	38194	1894	Bacteria	Actinobacteria	Actinomycetia	Streptomycetales	Streptomycetaceae	Kitasatospora	Kitasatospora aureofaciens	Temperate	None	all 5 CVs
NC_003085	49964	Uroviricota	Caudoviricetes	Caudovirales	Podoviridae	Myxoctovirus	Myxococcus virus Mx8	49534	34	Bacteria	Proteobacteria	Deltaproteobacteria	Myxococcales	Myxococcaceae	Myxococcus	Myxococcus xanthus	Temperate	None	all 5 CVs
NC_015252	764561	Uroviricota	Caudoviricetes	Caudovirales	Siphoviridae	NA	Brochothrix phage NF5	36953	2756	Bacteria	Firmicutes	Bacilli	Bacillales	Listeriaceae	Brochothrix	Brochothrix thermosphacta	Temperate	None	all 5 CVs
NC_018835	1237159	Uroviricota	Caudoviricetes	Caudovirales	Podoviridae	Kuravirus	Escherichia virus NJ01	77448	562	Bacteria	Proteobacteria	Gammaproteobacteria	Enterobacterales	Enterobacteriaceae	Escherichia	Escherichia coli	Temperate	None	all 5 CVs
NC_020874	382273	Uroviricota	Caudoviricetes	Caudovirales	Autographiviridae	Tritonvirus	Prochlorococcus virus PSSP3	46198	1219	Bacteria	Cyanobacteria	NA	Synechococcales	Prochloraceae	Prochlorococcus	Prochlorococcus marinus	Temperate	None	all 5 CVs
NC_018846	1150869	Uroviricota	Caudoviricetes	Caudovirales	Podoviridae	Oslovirus	Escherichia phage P13374	60894	1206746	Bacteria	Proteobacteria	Gammaproteobacteria	Enterobacterales	Enterobacteriaceae	Escherichia	Escherichia coli	Temperate	None	all 5 CVs
NC_009803	466051	Uroviricota	Caudoviricetes	Caudovirales	Siphoviridae	Oshimavirus	Thermus virus P23-45	84201	274	Bacteria	Deinococcus-Thermus	Deinococci	Thermales	Thermaceae	Thermus	Thermus thermophilus	Temperate	None	all 5 CVs
NC_009804	466052	Uroviricota	Caudoviricetes	Caudovirales	Siphoviridae	Oshimavirus	Thermus virus P74-26	83319	274	Bacteria	Deinococcus-Thermus	Deinococci	Thermales	Thermaceae	Thermus	Thermus thermophilus	Temperate	None	all 5 CVs
NC_009819	403905	Uroviricota	Caudoviricetes	Caudovirales	Siphoviridae	NA	Streptococcus phage P9	40539	1336	Bacteria	Firmicutes	Bacilli	Lactobacillales	Streptococcaceae	Streptococcus	Streptococcus equi	Temperate	None	all 5 CVs
NC_013195	668618	Uroviricota	Caudoviricetes	Caudovirales	Siphoviridae	Biseptimavirus	Staphylococcus phage P954	40761	1280	Bacteria	Firmicutes	Bacilli	Bacillales	Staphylococcaceae	Staphylococcus	Staphylococcus aureus	Temperate	None	all 5 CVs
NC_011373	504346	Uroviricota	Caudoviricetes	Caudovirales	Siphoviridae	NA	Pseudomonas phage PAJU2	46872	287	Bacteria	Proteobacteria	Gammaproteobacteria	Pseudomonadales	Pseudomonadaceae	Pseudomonas	Pseudomonas aeruginosa	Temperate	None	all 5 CVs
NC_016564	994601	Uroviricota	Caudoviricetes	Caudovirales	Siphoviridae	NA	Planktothrix phage PaV-LD	95299	598707	Bacteria	Cyanobacteria	NA	Oscillatoriales	Microcoleaceae	Planktothrix	Planktothrix agardhii	Temperate	None	all 5 CVs
NC_020858	754045	Uroviricota	Caudoviricetes	Caudovirales	Podoviridae	NA	Sulfitobacter phage pCB2047-A	40929	1525218	Bacteria	Proteobacteria	Alphaproteobacteria	Rhodobacterales	Rhodobacteraceae	Sulfitobacter	Sulfitobacter sp. CB2047	Temperate	None	all 5 CVs
NC_020856	754043	Uroviricota	Caudoviricetes	Caudovirales	Podoviridae	NA	Sulfitobacter phage pCB2047-C	40931	1525218	Bacteria	Proteobacteria	Alphaproteobacteria	Rhodobacterales	Rhodobacteraceae	Sulfitobacter	Sulfitobacter sp. CB2047	Temperate	None	all 5 CVs
NC_016767	1131315	Uroviricota	Caudoviricetes	Caudovirales	Podoviridae	NA	Erwinia phage PEp14	60714	79967	Bacteria	Proteobacteria	Gammaproteobacteria	Enterobacterales	Erwiniaceae	Erwinia	Erwinia pyrifoliae	Temperate	None	all 5 CVs
NC_001331	2011081	Hofneiviricota	Faserviricetes	Tubulavirales	Inoviridae	Primolicivirus	Pseudomonas virus Pf1	7349	287	Bacteria	Proteobacteria	Gammaproteobacteria	Pseudomonadales	Pseudomonadaceae	Pseudomonas	Pseudomonas aeruginosa	Temperate	None	all 5 CVs
NC_012756	644007	Uroviricota	Caudoviricetes	Caudovirales	Siphoviridae	NA	Streptococcus phage PH10	31276	1303	Bacteria	Firmicutes	Bacilli	Lactobacillales	Streptococcaceae	Streptococcus	Streptococcus oralis	Temperate	None	all 5 CVs
NC_008723	399185	Uroviricota	Caudoviricetes	Caudovirales	Siphoviridae	Phietavirus	Staphylococcus virus PH15	44041	1282	Bacteria	Firmicutes	Bacilli	Bacillales	Staphylococcaceae	Staphylococcus	Staphylococcus epidermidis	Temperate	None	all 5 CVs
NC_010945	537874	Uroviricota	Caudoviricetes	Caudovirales	Siphoviridae	NA	Streptococcus phage PH15	39136	1302	Bacteria	Firmicutes	Bacilli	Lactobacillales	Streptococcaceae	Streptococcus	Streptococcus gordonii	Temperate	None	all 5 CVs
NC_021784	1352230	Uroviricota	Caudoviricetes	Caudovirales	Myoviridae	NA	Thermus phage phi OH2	38099	300852	Bacteria	Deinococcus-Thermus	Deinococci	Thermales	Thermaceae	Thermus	Thermus thermophilus	Temperate	None	all 5 CVs
NC_021784	1352230	Uroviricota	Caudoviricetes	Caudovirales	Myoviridae	NA	Thermus phage phi OH2	38099	1220595	Bacteria	Firmicutes	Bacilli	Bacillales	Bacillaceae	Geobacillus	Geobacillus kaustophilus	Temperate	None	all 5 CVs
NC_021784	1352230	Uroviricota	Caudoviricetes	Caudovirales	Myoviridae	NA	Thermus phage phi OH2	38099	1337888	Bacteria	Firmicutes	Bacilli	Bacillales	Bacillaceae	Geobacillus	Geobacillus kaustophilus	Temperate	None	all 5 CVs
NC_004167	10717	Uroviricota	Caudoviricetes	Caudovirales	Siphoviridae	NA	Bacillus phage phi105	39325	1423	Bacteria	Firmicutes	Bacilli	Bacillales	Bacillaceae	Bacillus	Bacillus subtilis	Temperate	None	all 5 CVs
NC_011344	430796	Uroviricota	Caudoviricetes	Caudovirales	Siphoviridae	Triavirus	Staphylococcus phage phi2958PVL	47342	1280	Bacteria	Firmicutes	Bacilli	Bacillales	Staphylococcaceae	Staphylococcus	Staphylococcus aureus	Temperate	None	all 5 CVs
NC_016762	1129145	Uroviricota	Caudoviricetes	Caudovirales	Siphoviridae	NA	Pseudomonas phage phi297	49135	287	Bacteria	Proteobacteria	Gammaproteobacteria	Pseudomonadales	Pseudomonadaceae	Pseudomonas	Pseudomonas aeruginosa	Temperate	None	all 5 CVs
NC_009018	423476	Uroviricota	Caudoviricetes	Caudovirales	Siphoviridae	NA	Streptococcus phage phi3396	38528	1334	Bacteria	Firmicutes	Bacilli	Lactobacillales	Streptococcaceae	Streptococcus	Streptococcus dysgalactiae	Temperate	None	all 5 CVs
NC_009018	423476	Uroviricota	Caudoviricetes	Caudovirales	Siphoviridae	NA	Streptococcus phage phi3396	38528	119602	Bacteria	Firmicutes	Bacilli	Lactobacillales	Streptococcaceae	Streptococcus	Streptococcus dysgalactiae	Temperate	None	all 5 CVs
NC_021800	1327974	Uroviricota	Caudoviricetes	Caudovirales	Siphoviridae	NA	Cellulophaga phage phi46:1	34844	76594	Bacteria	Bacteroidetes	Flavobacteriia	Flavobacteriales	Flavobacteriaceae	Cellulophaga	Cellulophaga baltica	Temperate	None	all 5 CVs
NC_019921	874267	Uroviricota	Caudoviricetes	Caudovirales	Siphoviridae	Biseptimavirus	Staphylococcus phage phi5967PVL	42461	1280	Bacteria	Firmicutes	Bacilli	Bacillales	Staphylococcaceae	Staphylococcus	Staphylococcus aureus	Temperate	None	all 5 CVs
NC_020199	1165702	Uroviricota	Caudoviricetes	Caudovirales	Siphoviridae	Triavirus	Staphylococcus phage phi7401PVL	47252	1280	Bacteria	Firmicutes	Bacilli	Bacillales	Staphylococcaceae	Staphylococcus	Staphylococcus aureus	Temperate	None	all 5 CVs
NC_022791	1267169	Uroviricota	Caudoviricetes	Caudovirales	Siphoviridae	NA	Streptococcus phage phiBHN167	37375	1313	Bacteria	Firmicutes	Bacilli	Lactobacillales	Streptococcaceae	Streptococcus	Streptococcus pneumoniae	Temperate	None	all 5 CVs
NC_009231	262071	Uroviricota	Caudoviricetes	Caudovirales	Myoviridae	Lubbockvirus	Clostridium virus phiC2	56538	1496	Bacteria	Firmicutes	Clostridia	Eubacteriales	Peptostreptococcaceae	Clostridioides	Clostridioides difficile	Temperate	None	all 5 CVs
NC_007917	320122	Uroviricota	Caudoviricetes	Caudovirales	Myoviridae	Lubbockvirus	Clostridium virus phiCD119	53325	1496	Bacteria	Firmicutes	Clostridia	Eubacteriales	Peptostreptococcaceae	Clostridioides	Clostridioides difficile	Temperate	None	all 5 CVs
NC_011398	559189	Uroviricota	Caudoviricetes	Caudovirales	Myoviridae	Lubbockvirus	Clostridium virus phiCD27	50930	1496	Bacteria	Firmicutes	Clostridia	Eubacteriales	Peptostreptococcaceae	Clostridioides	Clostridioides difficile	Temperate	None	all 5 CVs
NC_015568	1032362	Uroviricota	Caudoviricetes	Caudovirales	Siphoviridae	NA	Clostridium phage phiCD38-2	41090	1496	Bacteria	Firmicutes	Clostridia	Eubacteriales	Peptostreptococcaceae	Clostridioides	Clostridioides difficile	Temperate	None	all 5 CVs
NC_015262	864178	Uroviricota	Caudoviricetes	Caudovirales	Siphoviridae	NA	Clostridium phage phiCD6356	37664	1496	Bacteria	Firmicutes	Clostridia	Eubacteriales	Peptostreptococcaceae	Clostridioides	Clostridioides difficile	Temperate	None	all 5 CVs
NC_019506	1042122	Uroviricota	Caudoviricetes	Caudovirales	Siphoviridae	NA	Clostridium phage phiCP13O	38329	1502	Bacteria	Firmicutes	Clostridia	Eubacteriales	Clostridiaceae	Clostridium	Clostridium perfringens	Temperate	None	all 5 CVs
NC_019496	673376	Uroviricota	Caudoviricetes	Caudovirales	Siphoviridae	NA	Clostridium phage phiCP26F	39188	1502	Bacteria	Firmicutes	Clostridia	Eubacteriales	Clostridiaceae	Clostridium	Clostridium perfringens	Temperate	None	all 5 CVs
NC_019508	1042123	Uroviricota	Caudoviricetes	Caudovirales	Siphoviridae	NA	Clostridium phage phiCP34O	38309	1502	Bacteria	Firmicutes	Clostridia	Eubacteriales	Clostridiaceae	Clostridium	Clostridium perfringens	Temperate	None	all 5 CVs
NC_011318	541865	Uroviricota	Caudoviricetes	Caudovirales	Siphoviridae	NA	Clostridium phage phiCP39-O	38753	1502	Bacteria	Firmicutes	Clostridia	Eubacteriales	Clostridiaceae	Clostridium	Clostridium perfringens	Temperate	None	all 5 CVs
NC_009234	431893	Uroviricota	Caudoviricetes	Caudovirales	Myoviridae	Tigrvirus	Burkholderia virus phiE202	35741	57975	Bacteria	Proteobacteria	Betaproteobacteria	Burkholderiales	Burkholderiaceae	Burkholderia	Burkholderia thailandensis	Temperate	None	all 5 CVs
NC_010324	490103	Uroviricota	Caudoviricetes	Caudovirales	Podoviridae	Kuravirus	Escherichia virus phiEco32	77554	562	Bacteria	Proteobacteria	Gammaproteobacteria	Enterobacterales	Enterobacteriaceae	Escherichia	Escherichia coli	Temperate	None	all 5 CVs
NC_013696	663241	Uroviricota	Caudoviricetes	Caudovirales	Siphoviridae	NA	Enterococcus phage phiEf11	42822	1351	Bacteria	Firmicutes	Bacilli	Lactobacillales	Enterococcaceae	Enterococcus	Enterococcus faecalis	Temperate	None	all 5 CVs
NC_018454	1168280	Uroviricota	Caudoviricetes	Caudovirales	Siphoviridae	NA	Cronobacter phage phiES15	39974	1138308	Bacteria	Proteobacteria	Gammaproteobacteria	Enterobacterales	Enterobacteriaceae	Cronobacter	Cronobacter sakazakii	Temperate	None	all 5 CVs
NC_015295	925984	Uroviricota	Caudoviricetes	Caudovirales	Myoviridae	NA	Erwinia phage phiEt88	47279	338565	Bacteria	Proteobacteria	Gammaproteobacteria	Enterobacterales	Erwiniaceae	Erwinia	Erwinia tasmaniensis	Temperate	None	all 5 CVs
NC_008798	326036	Uroviricota	Caudoviricetes	Caudovirales	Siphoviridae	Phietavirus	Staphylococcus virus phiETA2	43265	1280	Bacteria	Firmicutes	Bacilli	Bacillales	Staphylococcaceae	Staphylococcus	Staphylococcus aureus	Temperate	None	all 5 CVs
NC_008799	326037	Uroviricota	Caudoviricetes	Caudovirales	Siphoviridae	Phietavirus	Staphylococcus virus phiETA3	43282	1280	Bacteria	Firmicutes	Bacilli	Bacillales	Staphylococcaceae	Staphylococcus	Staphylococcus aureus	Temperate	None	all 5 CVs
NC_013646	673832	Uroviricota	Caudoviricetes	Caudovirales	Siphoviridae	Phifelvirus	Enterococcus virus FL1	38764	1351	Bacteria	Firmicutes	Bacilli	Lactobacillales	Enterococcaceae	Enterococcus	Enterococcus faecalis	Temperate	None	all 5 CVs
NC_013643	673835	Uroviricota	Caudoviricetes	Caudovirales	Siphoviridae	Phifelvirus	Enterococcus virus FL2	36270	1351	Bacteria	Firmicutes	Bacilli	Lactobacillales	Enterococcaceae	Enterococcus	Enterococcus faecalis	Temperate	None	all 5 CVs
NC_013648	673837	Uroviricota	Caudoviricetes	Caudovirales	Siphoviridae	Phifelvirus	Enterococcus virus FL3	39576	1351	Bacteria	Firmicutes	Bacilli	Lactobacillales	Enterococcaceae	Enterococcus	Enterococcus faecalis	Temperate	None	all 5 CVs
NC_013644	673839	Uroviricota	Caudoviricetes	Caudovirales	Siphoviridae	NA	Enterococcus phage phiFL4A	37856	1351	Bacteria	Firmicutes	Bacilli	Lactobacillales	Enterococcaceae	Enterococcus	Enterococcus faecalis	Temperate	None	all 5 CVs
NC_010342	499235	Uroviricota	Caudoviricetes	Caudovirales	Myoviridae	Hapunavirus	Halomonas virus HAP1	39245	77097	Bacteria	Proteobacteria	Gammaproteobacteria	Oceanospirillales	Halomonadaceae	Halomonas	Halomonas aquamarina	Temperate	None	all 5 CVs
NC_016568	1069378	Uroviricota	Caudoviricetes	Caudovirales	Podoviridae	Schmidvirus	Helicobacter phage phiHP33	24645	999629	Bacteria	Proteobacteria	Epsilonproteobacteria	Campylobacterales	Helicobacteraceae	Helicobacter	Helicobacter pylori	Temperate	None	all 5 CVs
NC_021865	1337877	Uroviricota	Caudoviricetes	Caudovirales	Siphoviridae	NA	Paenibacillus phage phiIBB_Pl23	41294	1464	Bacteria	Firmicutes	Bacilli	Bacillales	Paenibacillaceae	Paenibacillus	Paenibacillus larvae	Temperate	None	all 5 CVs
NC_008201	376820	Uroviricota	Caudoviricetes	Caudovirales	Myoviridae	Baylorvirus	Mannheimia virus PHL101	34525	75985	Bacteria	Proteobacteria	Gammaproteobacteria	Pasteurellales	Pasteurellaceae	Mannheimia	Mannheimia haemolytica	Temperate	None	all 5 CVs
NC_019421	1204534	Uroviricota	Caudoviricetes	Caudovirales	Myoviridae	Lubbockvirus	Clostridium phage phiMMP02	48396	1496	Bacteria	Firmicutes	Clostridia	Eubacteriales	Peptostreptococcaceae	Clostridioides	Clostridioides difficile	Temperate	None	all 5 CVs
NC_019422	1204535	Uroviricota	Caudoviricetes	Caudovirales	Myoviridae	NA	Clostridium phage phiMMP04	31674	1496	Bacteria	Firmicutes	Clostridia	Eubacteriales	Peptostreptococcaceae	Clostridioides	Clostridioides difficile	Temperate	None	all 5 CVs
NC_010147	379501	Uroviricota	Caudoviricetes	Caudovirales	Siphoviridae	Phietavirus	Staphylococcus virus phiMR11	43011	1280	Bacteria	Firmicutes	Bacilli	Bacillales	Staphylococcaceae	Staphylococcus	Staphylococcus aureus	Temperate	None	all 5 CVs
NC_010808	487152	Uroviricota	Caudoviricetes	Caudovirales	Siphoviridae	Phietavirus	Staphylococcus virus phiMR25	44342	1280	Bacteria	Firmicutes	Bacilli	Bacillales	Staphylococcaceae	Staphylococcus	Staphylococcus aureus	Temperate	None	all 5 CVs
NC_019418	1239381	Uroviricota	Caudoviricetes	Caudovirales	Siphoviridae	NA	Streptococcus phage phiNJ2	37282	1307	Bacteria	Firmicutes	Bacilli	Lactobacillales	Streptococcaceae	Streptococcus	Streptococcus suis	Temperate	None	all 5 CVs
NC_008583	387907	Uroviricota	Caudoviricetes	Caudovirales	Siphoviridae	Phietavirus	Staphylococcus virus phiNM1	43128	1279	Bacteria	Firmicutes	Bacilli	Bacillales	Staphylococcaceae	Staphylococcus	NA	Temperate	None	all 5 CVs
NC_008617	387909	Uroviricota	Caudoviricetes	Caudovirales	Siphoviridae	Biseptimavirus	Staphylococcus phage phiNM3	44061	1280	Bacteria	Firmicutes	Bacilli	Bacillales	Staphylococcaceae	Staphylococcus	Staphylococcus aureus	Temperate	None	all 5 CVs
NC_009542	393598	Uroviricota	Caudoviricetes	Caudovirales	Myoviridae	Bielevirus	Aeromonas virus phiO18P	33985	651	Bacteria	Proteobacteria	Gammaproteobacteria	Aeromonadales	Aeromonadaceae	Aeromonas	Aeromonas media	Temperate	None	all 5 CVs
NC_012784	648017	Uroviricota	Caudoviricetes	Caudovirales	Siphoviridae	Biseptimavirus	Staphylococcus phage phiPVL-CN125	44492	1280	Bacteria	Firmicutes	Bacilli	Bacillales	Staphylococcaceae	Staphylococcus	Staphylococcus aureus	Temperate	None	all 5 CVs
NC_022914	1403390	Uroviricota	Caudoviricetes	Caudovirales	Siphoviridae	NA	Staphylococcus phage phiRS7	43394	29385	Bacteria	Firmicutes	Bacilli	Bacillales	Staphylococcaceae	Staphylococcus	Staphylococcus saprophyticus	Temperate	None	all 5 CVs
NC_019502	1124578	Uroviricota	Caudoviricetes	Caudovirales	Siphoviridae	NA	Bacillus phage phIS3501	44401	1428	Bacteria	Firmicutes	Bacilli	Bacillales	Bacillaceae	Bacillus	Bacillus thuringiensis	Temperate	None	all 5 CVs
NC_019502	1124578	Uroviricota	Caudoviricetes	Caudovirales	Siphoviridae	NA	Bacillus phage phIS3501	44401	339854	Bacteria	Firmicutes	Bacilli	Bacillales	Bacillaceae	Bacillus	Bacillus thuringiensis	Temperate	None	all 5 CVs
NC_017978	1187894	Uroviricota	Caudoviricetes	Caudovirales	Siphoviridae	NA	Clostridium phage PhiS63	33609	1502	Bacteria	Firmicutes	Clostridia	Eubacteriales	Clostridiaceae	Clostridium	Clostridium perfringens	Temperate	None	all 5 CVs
NC_007902	373126	Uroviricota	Caudoviricetes	Caudovirales	Podoviridae	NA	Sodalis phage phiSG1	52162	343509	Bacteria	Proteobacteria	Gammaproteobacteria	Enterobacterales	Bruguierivoracaceae	Sodalis	Sodalis glossinidius	Temperate	None	all 5 CVs
NC_007804	343516	Uroviricota	Caudoviricetes	Caudovirales	Podoviridae	Uetakevirus	Escherichia virus phiV10	39104	83334	Bacteria	Proteobacteria	Gammaproteobacteria	Enterobacterales	Enterobacteriaceae	Escherichia	Escherichia coli	Temperate	None	all 5 CVs
NC_022757	39103	Uroviricota	Caudoviricetes	Caudovirales	Siphoviridae	NA	Lactobacillus phage PL-1	38880	1597	Bacteria	Firmicutes	Bacilli	Lactobacillales	Lactobacillaceae	Lacticaseibacillus	Lacticaseibacillus paracasei	Temperate	None	all 5 CVs
NC_016765	1129146	Uroviricota	Caudoviricetes	Caudovirales	Siphoviridae	Detrevirus	Pseudomonas virus PMG1	54024	287	Bacteria	Proteobacteria	Gammaproteobacteria	Pseudomonadales	Pseudomonadaceae	Pseudomonas	Pseudomonas aeruginosa	Temperate	None	all 5 CVs
NC_020841	754048	Uroviricota	Caudoviricetes	Caudovirales	Myoviridae	NA	Psychrobacter phage pOW20-A	40803	728061	Bacteria	Proteobacteria	Gammaproteobacteria	Pseudomonadales	Moraxellaceae	Psychrobacter	Psychrobacter sp. OW20	Temperate	None	all 5 CVs
NC_023006	1279082	Uroviricota	Caudoviricetes	Caudovirales	Myoviridae	NA	Pseudomonas phage PPpW-3	43564	70775	Bacteria	Proteobacteria	Gammaproteobacteria	Pseudomonadales	Pseudomonadaceae	Pseudomonas	Pseudomonas plecoglossicida	Temperate	None	all 5 CVs
NC_013021	658401	Uroviricota	Caudoviricetes	Caudovirales	Siphoviridae	NA	Cyanophage PSS2	107530	74547	Bacteria	Cyanobacteria	NA	Synechococcales	Prochloraceae	Prochlorococcus	Prochlorococcus marinus	Temperate	None	all 5 CVs
NC_008689	360398	Uroviricota	Caudoviricetes	Caudovirales	Siphoviridae	Biseptimavirus	Staphylococcus virus 108PVL	44857	1280	Bacteria	Firmicutes	Bacilli	Bacillales	Staphylococcaceae	Staphylococcus	Staphylococcus aureus	Temperate	None	all 5 CVs
NC_022330	1354514	Uroviricota	Caudoviricetes	Caudovirales	Siphoviridae	Kostyavirus	Mycobacterium phage Quink	76586	246196	Bacteria	Actinobacteria	Actinomycetia	Corynebacteriales	Mycobacteriaceae	Mycolicibacterium	Mycolicibacterium smegmatis	Temperate	None	all 5 CVs
NC_020839	754055	Uroviricota	Caudoviricetes	Caudovirales	Siphoviridae	NA	Rhodobacter phage RC1	39573	1060	Bacteria	Proteobacteria	Alphaproteobacteria	Rhodobacterales	Rhodobacteraceae	Rhodobacter	NA	Temperate	None	all 5 CVs
NC_020839	754055	Uroviricota	Caudoviricetes	Caudovirales	Siphoviridae	NA	Rhodobacter phage RC1	39573	1062	Bacteria	Proteobacteria	Alphaproteobacteria	Rhodobacterales	Rhodobacteraceae	Rhodobacter	Rhodobacter sp.	Temperate	None	all 5 CVs
NC_020489	1131316	Uroviricota	Caudoviricetes	Caudovirales	Siphoviridae	NA	Rhodobacter phage RcapNL	40489	1061	Bacteria	Proteobacteria	Alphaproteobacteria	Rhodobacterales	Rhodobacteraceae	Rhodobacter	Rhodobacter capsulatus	Temperate	None	all 5 CVs
NC_020489	1131316	Uroviricota	Caudoviricetes	Caudovirales	Siphoviridae	NA	Rhodobacter phage RcapNL	40489	272942	Bacteria	Proteobacteria	Alphaproteobacteria	Rhodobacterales	Rhodobacteraceae	Rhodobacter	Rhodobacter capsulatus	Temperate	None	all 5 CVs
NC_015466	562742	Uroviricota	Caudoviricetes	Caudovirales	Siphoviridae	Xiamenvirus	Roseobacter virus RDJL1	62668	2434	Bacteria	Proteobacteria	Alphaproteobacteria	Rhodobacterales	Rhodobacteraceae	Roseobacter	Roseobacter denitrificans	Temperate	None	all 5 CVs
NC_015466	562742	Uroviricota	Caudoviricetes	Caudovirales	Siphoviridae	Xiamenvirus	Roseobacter virus RDJL1	62668	375451	Bacteria	Proteobacteria	Alphaproteobacteria	Rhodobacterales	Rhodobacteraceae	Roseobacter	Roseobacter denitrificans	Temperate	None	all 5 CVs
NC_019488	929814	Uroviricota	Caudoviricetes	Caudovirales	Myoviridae	Felsduovirus	Salmonella virus RE2010	34117	272989	Bacteria	Proteobacteria	Gammaproteobacteria	Enterobacterales	Enterobacteriaceae	Salmonella	Salmonella enterica	Temperate	None	all 5 CVs
NC_020866	754056	Uroviricota	Caudoviricetes	Caudovirales	Siphoviridae	NA	Rhodovulum phage RS1	40231	34008	Bacteria	Proteobacteria	Alphaproteobacteria	Rhodobacterales	Rhodobacteraceae	Rhodovulum	NA	Temperate	None	all 5 CVs
NC_020866	754056	Uroviricota	Caudoviricetes	Caudovirales	Siphoviridae	NA	Rhodovulum phage RS1	40231	34009	Bacteria	Proteobacteria	Alphaproteobacteria	Rhodobacterales	Rhodobacteraceae	Rhodovulum	Rhodovulum sp.	Temperate	None	all 5 CVs
NC_009382	406340	Uroviricota	Caudoviricetes	Caudovirales	Myoviridae	Aresaunavirus	Ralstonia virus RSA1	38760	305	Bacteria	Proteobacteria	Betaproteobacteria	Burkholderiales	Burkholderiaceae	Ralstonia	Ralstonia solanacearum	Temperate	None	all 5 CVs
NC_011589	573591	Uroviricota	Caudoviricetes	Caudovirales	Siphoviridae	NA	Stenotrophomonas phage S1	40287	40324	Bacteria	Proteobacteria	Gammaproteobacteria	Xanthomonadales	Xanthomonadaceae	Stenotrophomonas	Stenotrophomonas maltophilia	Temperate	None	all 5 CVs
NC_021801	1347760	Uroviricota	Caudoviricetes	Caudovirales	Siphoviridae	Phietavirus	Staphylococcus phage SA12	42902	1280	Bacteria	Firmicutes	Bacilli	Bacillales	Staphylococcaceae	Staphylococcus	Staphylococcus aureus	Temperate	None	all 5 CVs
NC_021863	1195086	Uroviricota	Caudoviricetes	Caudovirales	Siphoviridae	Phietavirus	Staphylococcus phage SA13	42652	1280	Bacteria	Firmicutes	Bacilli	Bacillales	Staphylococcaceae	Staphylococcus	Staphylococcus aureus	Temperate	None	all 5 CVs
NC_014460	872294	Uroviricota	Caudoviricetes	Caudovirales	Siphoviridae	Phietavirus	Staphylococcus virus SAP26	41207	1280	Bacteria	Firmicutes	Bacilli	Bacillales	Staphylococcaceae	Staphylococcus	Staphylococcus aureus	Temperate	None	all 5 CVs
NC_011802	329864	Uroviricota	Caudoviricetes	Caudovirales	Podoviridae	Lederbergvirus	Salmonella virus SE1Spa	41941	28901	Bacteria	Proteobacteria	Gammaproteobacteria	Enterobacterales	Enterobacteriaceae	Salmonella	Salmonella enterica	Temperate	None	all 5 CVs
NC_021857	66284	Uroviricota	Caudoviricetes	Caudovirales	Myoviridae	NA	Shigella phage SfII	41475	620	Bacteria	Proteobacteria	Gammaproteobacteria	Enterobacterales	Enterobacteriaceae	Shigella	NA	Temperate	None	all 5 CVs
NC_021857	66284	Uroviricota	Caudoviricetes	Caudovirales	Myoviridae	NA	Shigella phage SfII	41475	623	Bacteria	Proteobacteria	Gammaproteobacteria	Enterobacterales	Enterobacteriaceae	Shigella	Shigella flexneri	Temperate	None	all 5 CVs
NC_022749	1407493	Uroviricota	Caudoviricetes	Caudovirales	Myoviridae	NA	Shigella phage SfIV	39758	623	Bacteria	Proteobacteria	Gammaproteobacteria	Enterobacterales	Enterobacteriaceae	Shigella	Shigella flexneri	Temperate	None	all 5 CVs
NC_019489	947981	Uroviricota	Caudoviricetes	Caudovirales	Siphoviridae	NA	Lactobacillus phage Sha1	41726	1591	Bacteria	Firmicutes	Bacilli	Lactobacillales	Lactobacillaceae	Lactobacillus	Lactobacillus sp.	Temperate	None	all 5 CVs
NC_008721	413066	Uroviricota	Caudoviricetes	Caudovirales	Siphoviridae	NA	Streptococcus phage SMP	36019	1307	Bacteria	Firmicutes	Bacilli	Lactobacillales	Streptococcaceae	Streptococcus	Streptococcus suis	Temperate	None	all 5 CVs
NC_019513	1168612	Uroviricota	Caudoviricetes	Caudovirales	Siphoviridae	Triavirus	Staphylococcus phage SMSAP5	45552	1280	Bacteria	Firmicutes	Bacilli	Bacillales	Staphylococcaceae	Staphylococcus	Staphylococcus aureus	Temperate	None	all 5 CVs
NC_018277	1118063	Uroviricota	Caudoviricetes	Caudovirales	Siphoviridae	NA	Staphylococcus phage SpaA1	42784	45972	Bacteria	Firmicutes	Bacilli	Bacillales	Staphylococcaceae	Staphylococcus	Staphylococcus pasteuri	Temperate	None	all 5 CVs
NC_016761	1125653	Uroviricota	Caudoviricetes	Caudovirales	Podoviridae	Uetakevirus	Salmonella virus SPN1S	38684	90371	Bacteria	Proteobacteria	Gammaproteobacteria	Enterobacterales	Enterobacteriaceae	Salmonella	Salmonella enterica	Temperate	None	all 5 CVs
NC_019545	1147140	Uroviricota	Caudoviricetes	Caudovirales	Siphoviridae	NA	Salmonella phage SPN3UB	47355	90371	Bacteria	Proteobacteria	Gammaproteobacteria	Enterobacterales	Enterobacteriaceae	Salmonella	Salmonella enterica	Temperate	None	all 5 CVs
NC_017985	1127357	Uroviricota	Caudoviricetes	Caudovirales	Podoviridae	Lederbergvirus	Salmonella phage SPN9CC	40128	599	Bacteria	Proteobacteria	Gammaproteobacteria	Enterobacterales	Enterobacteriaceae	Salmonella	Salmonella sp.	Temperate	None	all 5 CVs
NC_020872	616674	Uroviricota	Caudoviricetes	Caudovirales	Autographiviridae	Banchanvirus	Prochlorococcus virus SS120-1	46997	167539	Bacteria	Cyanobacteria	NA	Synechococcales	Prochloraceae	Prochlorococcus	Prochlorococcus marinus	Temperate	None	all 5 CVs
NC_014900	714583	Uroviricota	Caudoviricetes	Caudovirales	Podoviridae	Lederbergvirus	Salmonella phage ST160	40986	90371	Bacteria	Proteobacteria	Gammaproteobacteria	Enterobacterales	Enterobacteriaceae	Salmonella	Salmonella enterica	Temperate	None	all 5 CVs
NC_022767	1406792	Uroviricota	Caudoviricetes	Caudovirales	Siphoviridae	Slashvirus	Bacillus virus Staley	81656	1404	Bacteria	Firmicutes	Bacilli	Bacillales	Bacillaceae	Priestia	Priestia megaterium	Temperate	None	all 5 CVs
NC_022767	1406792	Uroviricota	Caudoviricetes	Caudovirales	Siphoviridae	Slashvirus	Bacillus virus Staley	81656	545693	Bacteria	Firmicutes	Bacilli	Bacillales	Bacillaceae	Priestia	Priestia megaterium	Temperate	None	all 5 CVs
NC_021326	1195068	Uroviricota	Caudoviricetes	Caudovirales	Siphoviridae	Phietavirus	Staphylococcus phage StauST398-1	45242	1280	Bacteria	Firmicutes	Bacilli	Bacillales	Staphylococcaceae	Staphylococcus	Staphylococcus aureus	Temperate	None	all 5 CVs
NC_021323	1277672	Uroviricota	Caudoviricetes	Caudovirales	Siphoviridae	Triavirus	Staphylococcus phage StauST398-2	45572	1280	Bacteria	Firmicutes	Bacilli	Bacillales	Staphylococcaceae	Staphylococcus	Staphylococcus aureus	Temperate	None	all 5 CVs
NC_021332	1195071	Uroviricota	Caudoviricetes	Caudovirales	Siphoviridae	Phietavirus	Staphylococcus phage StauST398-3	41392	1280	Bacteria	Firmicutes	Bacilli	Bacillales	Staphylococcaceae	Staphylococcus	Staphylococcus aureus	Temperate	None	all 5 CVs
NC_020490	1147042	Uroviricota	Caudoviricetes	Caudovirales	Siphoviridae	NA	Staphylococcus phage StB12	44714	1290	Bacteria	Firmicutes	Bacilli	Bacillales	Staphylococcaceae	Staphylococcus	Staphylococcus hominis	Temperate	None	all 5 CVs
NC_019915	1147043	Uroviricota	Caudoviricetes	Caudovirales	Siphoviridae	NA	Staphylococcus phage StB20	40917	29388	Bacteria	Firmicutes	Bacilli	Bacillales	Staphylococcaceae	Staphylococcus	Staphylococcus capitis	Temperate	None	all 5 CVs
NC_019914	1147044	Uroviricota	Caudoviricetes	Caudovirales	Siphoviridae	NA	Staphylococcus phage StB27	40071	1290	Bacteria	Firmicutes	Bacilli	Bacillales	Staphylococcaceae	Staphylococcus	Staphylococcus hominis	Temperate	None	all 5 CVs
NC_017973	1175504	Uroviricota	Caudoviricetes	Caudovirales	Siphoviridae	Fromanvirus	Mycobacterium virus SWU1	52474	246196	Bacteria	Actinobacteria	Actinomycetia	Corynebacteriales	Mycobacteriaceae	Mycolicibacterium	Mycolicibacterium smegmatis	Temperate	None	all 5 CVs
NC_009531	438482	Uroviricota	Caudoviricetes	Caudovirales	Autographiviridae	Voetvirus	Synechococcus virus Syn5	46214	166314	Bacteria	Cyanobacteria	NA	Synechococcales	Synechococcaceae	Synechococcus	Synechococcus sp. WH 8109	Temperate	None	all 5 CVs
NC_017968	1168613	Uroviricota	Caudoviricetes	Caudovirales	Siphoviridae	Phietavirus	Staphylococcus phage TEM123	43786	1280	Bacteria	Firmicutes	Bacilli	Bacillales	Staphylococcaceae	Staphylococcus	Staphylococcus aureus	Temperate	None	all 5 CVs
NC_018264	1126885	Uroviricota	Caudoviricetes	Caudovirales	Siphoviridae	NA	Thermoanaerobacterium phage THSA-485A	41938	1094508	Bacteria	Firmicutes	Clostridia	Thermoanaerobacterales	Thermoanaerobacterales Family III. Incertae Sedis	Thermoanaerobacterium	Thermoanaerobacterium saccharolyticum	Temperate	None	all 5 CVs
NC_019445	1124654	Uroviricota	Caudoviricetes	Caudovirales	Podoviridae	Uetakevirus	Escherichia phage TL-2011b	44784	991913	Bacteria	Proteobacteria	Gammaproteobacteria	Enterobacterales	Enterobacteriaceae	Escherichia	Escherichia coli	Temperate	None	all 5 CVs
NC_019445	1124654	Uroviricota	Caudoviricetes	Caudovirales	Podoviridae	Uetakevirus	Escherichia phage TL-2011b	44784	1101440	Bacteria	Proteobacteria	Gammaproteobacteria	Enterobacterales	Enterobacteriaceae	Escherichia	Escherichia coli	Temperate	None	all 5 CVs
NC_022776	1385385	Uroviricota	Caudoviricetes	Caudovirales	Siphoviridae	Brussowvirus	Streptococcus phage TP-778L	41757	1308	Bacteria	Firmicutes	Bacilli	Lactobacillales	Streptococcaceae	Streptococcus	Streptococcus thermophilus	Temperate	None	all 5 CVs
NC_020197	73422	Uroviricota	Caudoviricetes	Caudovirales	Siphoviridae	NA	Streptococcus phage TP-J34	45606	1308	Bacteria	Firmicutes	Bacilli	Lactobacillales	Streptococcaceae	Streptococcus	Streptococcus thermophilus	Temperate	None	all 5 CVs
NC_011645	565140	Uroviricota	Caudoviricetes	Caudovirales	Siphoviridae	Lwoffvirus	Bacillus virus TP21	37456	1396	Bacteria	Firmicutes	Bacilli	Bacillales	Bacillaceae	Bacillus	Bacillus cereus	Temperate	None	all 5 CVs
NC_009761	445515	Uroviricota	Caudoviricetes	Caudovirales	Siphoviridae	Biseptimavirus	Staphylococcus phage tp310-1	42232	1280	Bacteria	Firmicutes	Bacilli	Bacillales	Staphylococcaceae	Staphylococcus	Staphylococcus aureus	Temperate	None	all 5 CVs
NC_009762	445516	Uroviricota	Caudoviricetes	Caudovirales	Siphoviridae	Triavirus	Staphylococcus phage tp310-2	47785	1280	Bacteria	Firmicutes	Bacilli	Bacillales	Staphylococcaceae	Staphylococcus	Staphylococcus aureus	Temperate	None	all 5 CVs
NC_009763	445517	Uroviricota	Caudoviricetes	Caudovirales	Siphoviridae	Biseptimavirus	Staphylococcus phage tp310-3	42973	1280	Bacteria	Firmicutes	Bacilli	Bacillales	Staphylococcaceae	Staphylococcus	Staphylococcus aureus	Temperate	None	all 5 CVs
NC_004066	114416	Uroviricota	Caudoviricetes	Caudovirales	Siphoviridae	NA	Lactococcus phage ul36	36798	1358	Bacteria	Firmicutes	Bacilli	Lactobacillales	Streptococcaceae	Lactococcus	Lactococcus lactis	Temperate	None	all 5 CVs
NC_023007	1308863	Uroviricota	Caudoviricetes	Caudovirales	Siphoviridae	NA	Bacillus phage vB_BanS-Tsamsa	168876	1392	Bacteria	Firmicutes	Bacilli	Bacillales	Bacillaceae	Bacillus	Bacillus anthracis	Temperate	None	all 5 CVs
NC_021325	1305708	Uroviricota	Caudoviricetes	Caudovirales	Siphoviridae	NA	Clostridium phage vB_CpeS-CP51	39108	1502	Bacteria	Firmicutes	Clostridia	Eubacteriales	Clostridiaceae	Clostridium	Clostridium perfringens	Temperate	None	all 5 CVs
NC_019402	1141137	Uroviricota	Caudoviricetes	Caudovirales	Podoviridae	NA	Cronobacter phage vB_CsaP_GAP52	76631	28141	Bacteria	Proteobacteria	Gammaproteobacteria	Enterobacterales	Enterobacteriaceae	Cronobacter	Cronobacter sakazakii	Temperate	None	all 5 CVs
NC_018275	1168548	Uroviricota	Caudoviricetes	Caudovirales	Podoviridae	Lederbergvirus	Salmonella phage vB_SemP_Emek	39783	590	Bacteria	Proteobacteria	Gammaproteobacteria	Enterobacterales	Enterobacteriaceae	Salmonella	NA	Temperate	None	all 5 CVs
NC_018279	1168549	Uroviricota	Caudoviricetes	Caudovirales	Siphoviridae	NA	Salmonella phage vB_SosS_Oslo	49116	590	Bacteria	Proteobacteria	Gammaproteobacteria	Enterobacterales	Enterobacteriaceae	Salmonella	NA	Temperate	None	all 5 CVs
NC_019722	1229754	Uroviricota	Caudoviricetes	Caudovirales	Myoviridae	Vhmlvirus	Vibrio virus MAR	41351	670	Bacteria	Proteobacteria	Gammaproteobacteria	Vibrionales	Vibrionaceae	Vibrio	Vibrio parahaemolyticus	Temperate	None	all 5 CVs
NC_027981	631719	Uroviricota	Caudoviricetes	Caudovirales	Myoviridae	Vhmlvirus	Vibrio virus VP585	42612	670	Bacteria	Proteobacteria	Gammaproteobacteria	Vibrionales	Vibrionaceae	Vibrio	Vibrio parahaemolyticus	Temperate	None	all 5 CVs
NC_009016	261726	Uroviricota	Caudoviricetes	Caudovirales	Myoviridae	Hapunavirus	Vibrio virus VP882	38197	670	Bacteria	Proteobacteria	Gammaproteobacteria	Vibrionales	Vibrionaceae	Vibrio	Vibrio parahaemolyticus	Temperate	None	all 5 CVs
NC_022747	1341101	Uroviricota	Caudoviricetes	Caudovirales	Myoviridae	Longwoodvirus	Vibrio phage VPUSM 8	34145	666	Bacteria	Proteobacteria	Gammaproteobacteria	Vibrionales	Vibrionaceae	Vibrio	Vibrio cholerae	Temperate	None	all 5 CVs
NC_022747	1341101	Uroviricota	Caudoviricetes	Caudovirales	Myoviridae	Longwoodvirus	Vibrio phage VPUSM 8	34145	127906	Bacteria	Proteobacteria	Gammaproteobacteria	Vibrionales	Vibrionaceae	Vibrio	Vibrio cholerae	Temperate	None	all 5 CVs
NC_021334	1327036	Uroviricota	Caudoviricetes	Caudovirales	Siphoviridae	Cheoctovirus	Mycobacterium phage WIVsmall	53359	246196	Bacteria	Actinobacteria	Actinomycetia	Corynebacteriales	Mycobacteriaceae	Mycolicibacterium	Mycolicibacterium smegmatis	Temperate	None	all 5 CVs
NC_013599	670252	Uroviricota	Caudoviricetes	Caudovirales	Podoviridae	NA	Xylella phage Xfas53	36674	2371	Bacteria	Proteobacteria	Gammaproteobacteria	Xanthomonadales	Xanthomonadaceae	Xylella	Xylella fastidiosa	Temperate	None	all 5 CVs
NC_007024	322855	Uroviricota	Caudoviricetes	Caudovirales	Siphoviridae	NA	Xanthomonas phage Xp15	55770	91612	Bacteria	Proteobacteria	Gammaproteobacteria	Xanthomonadales	Xanthomonadaceae	Xanthomonas	Xanthomonas campestris	Temperate	None	all 5 CVs
NC_022758	1399949	Uroviricota	Caudoviricetes	Caudovirales	Siphoviridae	Triavirus	Staphylococcus phage YMC/09/04/R1988	44459	1280	Bacteria	Firmicutes	Bacilli	Bacillales	Staphylococcaceae	Staphylococcus	Staphylococcus aureus	Temperate	None	all 5 CVs
NC_018285	1051631	Uroviricota	Caudoviricetes	Caudovirales	Siphoviridae	Moineauvirus	Streptococcus phage YMC-2011	40758	1046629	Bacteria	Firmicutes	Bacilli	Lactobacillales	Streptococcaceae	Streptococcus	Streptococcus salivarius	Temperate	None	all 5 CVs
NC_010116	462590	Uroviricota	Caudoviricetes	Caudovirales	Siphoviridae	Yuavirus	Pseudomonas virus Yua	58663	287	Bacteria	Proteobacteria	Gammaproteobacteria	Pseudomonadales	Pseudomonadaceae	Pseudomonas	Pseudomonas aeruginosa	Temperate	None	all 5 CVs
NC_011356	564886	Uroviricota	Caudoviricetes	Caudovirales	Siphoviridae	NA	Enterobacteria phage YYZ-2008	54896	83334	Bacteria	Proteobacteria	Gammaproteobacteria	Enterobacterales	Enterobacteriaceae	Escherichia	Escherichia coli	Temperate	None	all 5 CVs
NC_019522	1127516	Uroviricota	Caudoviricetes	Caudovirales	Myoviridae	NA	Pectobacterium phage ZF40	48454	554	Bacteria	Proteobacteria	Gammaproteobacteria	Enterobacterales	Pectobacteriaceae	Pectobacterium	Pectobacterium carotovorum	Temperate	None	all 5 CVs
NC_028903	1598146	Uroviricota	Caudoviricetes	Caudovirales	Podoviridae	Kuravirus	Escherichia virus 172-1	77266	562	Bacteria	Proteobacteria	Gammaproteobacteria	Enterobacterales	Enterobacteriaceae	Escherichia	Escherichia coli	Temperate	None	all 5 CVs
NC_023503	1392231	Uroviricota	Caudoviricetes	Caudovirales	Siphoviridae	NA	Streptococcus phage 20617	48800	1091038	Bacteria	Firmicutes	Bacilli	Lactobacillales	Streptococcaceae	Streptococcus	Streptococcus thermophilus	Temperate	None	all 5 CVs
NC_028775	1505027	Uroviricota	Caudoviricetes	Caudovirales	Siphoviridae	Biseptimavirus	Staphylococcus phage 23MRA	43098	1280	Bacteria	Firmicutes	Bacilli	Bacillales	Staphylococcaceae	Staphylococcus	Staphylococcus aureus	Temperate	None	all 5 CVs
NC_028917	1505026	Uroviricota	Caudoviricetes	Caudovirales	Siphoviridae	Phietavirus	Staphylococcus phage 3MRA	41931	1280	Bacteria	Firmicutes	Bacilli	Bacillales	Staphylococcaceae	Staphylococcus	Staphylococcus aureus	Temperate	None	all 5 CVs
NC_024355	1500386	Uroviricota	Caudoviricetes	Caudovirales	Siphoviridae	Sextaecvirus	Staphylococcus virus Sextaec	93794	1282	Bacteria	Firmicutes	Bacilli	Bacillales	Staphylococcaceae	Staphylococcus	Staphylococcus epidermidis	Temperate	None	all 5 CVs
NC_029120	1416032	Uroviricota	Caudoviricetes	Caudovirales	Podoviridae	Diegovirus	Shigella virus 7502Stx	60875	624	Bacteria	Proteobacteria	Gammaproteobacteria	Enterobacterales	Enterobacteriaceae	Shigella	Shigella sonnei	Temperate	None	all 5 CVs
NC_028834	1589747	Uroviricota	Caudoviricetes	Caudovirales	Siphoviridae	Steinhofvirus	Achromobacter virus 83-24	48216	85698	Bacteria	Proteobacteria	Betaproteobacteria	Burkholderiales	Alcaligenaceae	Achromobacter	Achromobacter xylosoxidans	Temperate	None	all 5 CVs
NC_029029	1296661	Uroviricota	Caudoviricetes	Caudovirales	Myoviridae	Abouovirus	Brevibacillus virus Abouo	45552	1465	Bacteria	Firmicutes	Bacilli	Bacillales	Paenibacillaceae	Brevibacillus	Brevibacillus laterosporus	Temperate	None	all 5 CVs
NC_023591	1327959	Uroviricota	Caudoviricetes	Caudovirales	Siphoviridae	NA	Mycobacterium phage Adler	95705	36809	Bacteria	Actinobacteria	Actinomycetia	Corynebacteriales	Mycobacteriaceae	Mycobacteroides	Mycobacteroides abscessus	Temperate	None	all 5 CVs
NC_023591	1327959	Uroviricota	Caudoviricetes	Caudovirales	Siphoviridae	NA	Mycobacterium phage Adler	95705	319705	Bacteria	Actinobacteria	Actinomycetia	Corynebacteriales	Mycobacteriaceae	Mycobacteroides	Mycobacteroides abscessus	Temperate	None	all 5 CVs
NC_027334	1503929	Uroviricota	Caudoviricetes	Caudovirales	Myoviridae	NA	Aurantimonas phage AmM-1	47800	1503040	Bacteria	Proteobacteria	Alphaproteobacteria	Hyphomicrobiales	Aurantimonadaceae	Aurantimonas	Aurantimonas sp. C5-1	Temperate	None	all 5 CVs
NC_028859	1636204	Uroviricota	Caudoviricetes	Caudovirales	Siphoviridae	Phietavirus	Staphylococcus phage B166	42881	1280	Bacteria	Firmicutes	Bacilli	Bacillales	Staphylococcaceae	Staphylococcus	Staphylococcus aureus	Temperate	None	all 5 CVs
NC_028915	1636205	Uroviricota	Caudoviricetes	Caudovirales	Siphoviridae	Phietavirus	Staphylococcus phage B236	43228	1280	Bacteria	Firmicutes	Bacilli	Bacillales	Staphylococcaceae	Staphylococcus	Staphylococcus aureus	Temperate	None	all 5 CVs
NC_029069	1755679	Uroviricota	Caudoviricetes	Caudovirales	Myoviridae	NA	Bacillus phage BM5	165031	NA	NA	NA	NA	NA	NA	NA	NA	Temperate	None	all 5 CVs
NC_028748	1445809	Uroviricota	Caudoviricetes	Caudovirales	Siphoviridae	NA	Bacillus phage vB_BtS_BMBtp3	51366	529121	Bacteria	Firmicutes	Bacilli	Bacillales	Bacillaceae	Bacillus	Bacillus thuringiensis	Temperate	None	all 5 CVs
NC_024144	1411095	Uroviricota	Caudoviricetes	Caudovirales	Myoviridae	Lubbockvirus	Clostridium phage CDMH1	54279	1496	Bacteria	Firmicutes	Clostridia	Eubacteriales	Peptostreptococcaceae	Clostridioides	Clostridioides difficile	Temperate	None	all 5 CVs
NC_025422	1357714	Uroviricota	Caudoviricetes	Caudovirales	Myoviridae	NA	Caulobacter phage Cr30	155997	190650	Bacteria	Proteobacteria	Alphaproteobacteria	Caulobacterales	Caulobacteraceae	Caulobacter	Caulobacter vibrioides	Temperate	None	all 5 CVs
NC_022980	1296662	Uroviricota	Caudoviricetes	Caudovirales	Myoviridae	Abouovirus	Brevibacillus virus Davies	45798	1465	Bacteria	Firmicutes	Bacilli	Bacillales	Paenibacillaceae	Brevibacillus	Brevibacillus laterosporus	Temperate	None	all 5 CVs
NC_024361	1448273	Uroviricota	Caudoviricetes	Caudovirales	Siphoviridae	NA	Streptococcus phage DCC1738	38392	1313	Bacteria	Firmicutes	Bacilli	Lactobacillales	Streptococcaceae	Streptococcus	Streptococcus pneumoniae	Temperate	None	all 5 CVs
NC_025428	1555208	Uroviricota	Caudoviricetes	Caudovirales	Siphoviridae	NA	Ruegeria phage DSS3-P1	59601	246200	Bacteria	Proteobacteria	Alphaproteobacteria	Rhodobacterales	Rhodobacteraceae	Ruegeria	Ruegeria pomeroyi	Temperate	None	all 5 CVs
NC_024391	1464127	Uroviricota	Caudoviricetes	Caudovirales	Siphoviridae	Phietavirus	Staphylococcus phage DW2	41941	1280	Bacteria	Firmicutes	Bacilli	Bacillales	Staphylococcaceae	Staphylococcus	Staphylococcus aureus	Temperate	None	all 5 CVs
NC_029073	1572712	Uroviricota	Caudoviricetes	Caudovirales	Siphoviridae	NA	Geobacillus virus E3	141298	129337	Bacteria	Firmicutes	Bacilli	Bacillales	Bacillaceae	Geobacillus	NA	Temperate	None	all 5 CVs
NC_025453	1486428	Uroviricota	Caudoviricetes	Caudovirales	Siphoviridae	NA	Enterococcus phage EFC-1	40286	1351	Bacteria	Firmicutes	Bacilli	Lactobacillales	Enterococcaceae	Enterococcus	Enterococcus faecalis	Temperate	None	all 5 CVs
NC_028851	1636255	Uroviricota	Caudoviricetes	Caudovirales	Siphoviridae	Sitaravirus	Paenibacillus virus Willow	37995	1464	Bacteria	Firmicutes	Bacilli	Bacillales	Paenibacillaceae	Paenibacillus	Paenibacillus larvae	Temperate	None	all 5 CVs
NC_026611	1537091	Uroviricota	Caudoviricetes	Caudovirales	Myoviridae	Gofduovirus	Edwardsiella virus GF2	43129	636	Bacteria	Proteobacteria	Gammaproteobacteria	Enterobacterales	Hafniaceae	Edwardsiella	Edwardsiella tarda	Temperate	None	all 5 CVs
NC_028758	1589749	Uroviricota	Caudoviricetes	Caudovirales	Siphoviridae	Sitaravirus	Paenibacillus virus Hb10c2	35644	1464	Bacteria	Firmicutes	Bacilli	Bacillales	Paenibacillaceae	Paenibacillus	Paenibacillus larvae	Temperate	None	all 5 CVs
NC_028830	1739609	Uroviricota	Caudoviricetes	Caudovirales	Siphoviridae	NA	Lactobacillus phage iA2	34155	1597	Bacteria	Firmicutes	Bacilli	Lactobacillales	Lactobacillaceae	Lacticaseibacillus	Lacticaseibacillus paracasei	Temperate	None	all 5 CVs
NC_024370	1448276	Uroviricota	Caudoviricetes	Caudovirales	Siphoviridae	NA	Streptococcus phage IC1	39965	1313	Bacteria	Firmicutes	Bacilli	Lactobacillales	Streptococcaceae	Streptococcus	Streptococcus pneumoniae	Temperate	None	all 5 CVs
NC_028783	1739610	Uroviricota	Caudoviricetes	Caudovirales	Siphoviridae	NA	Lactobacillus phage iLp84	39399	1597	Bacteria	Firmicutes	Bacilli	Lactobacillales	Lactobacillaceae	Lacticaseibacillus	Lacticaseibacillus paracasei	Temperate	None	all 5 CVs
NC_029025	1610872	Uroviricota	Caudoviricetes	Caudovirales	Siphoviridae	NA	Staphylococcus phage IME-SA4	41843	1283	Bacteria	Firmicutes	Bacilli	Bacillales	Staphylococcaceae	Staphylococcus	Staphylococcus haemolyticus	Temperate	None	all 5 CVs
NC_004462	1714273	Dividoviricota	Laserviricetes	Halopanivirales	Sphaerolipoviridae	Gammasphaerolipovirus	Thermus virus IN93	19604	274	Bacteria	Deinococcus-Thermus	Deinococci	Thermales	Thermaceae	Thermus	Thermus thermophilus	Temperate	None	all 5 CVs
NC_027393	1558467	Uroviricota	Caudoviricetes	Caudovirales	Podoviridae	Enhodamvirus	Vibrio phage J2	39530	666	Bacteria	Proteobacteria	Gammaproteobacteria	Vibrionales	Vibrionaceae	Vibrio	Vibrio cholerae	Temperate	None	all 5 CVs
NC_029104	1296659	Uroviricota	Caudoviricetes	Caudovirales	Myoviridae	Jimmervirus	Brevibacillus phage Jimmer1	54312	1465	Bacteria	Firmicutes	Bacilli	Bacillales	Paenibacillaceae	Brevibacillus	Brevibacillus laterosporus	Temperate	None	all 5 CVs
NC_028768	1589746	Uroviricota	Caudoviricetes	Caudovirales	Siphoviridae	Steinhofvirus	Achromobacter virus JWX	49714	85698	Bacteria	Proteobacteria	Betaproteobacteria	Burkholderiales	Alcaligenaceae	Achromobacter	Achromobacter xylosoxidans	Temperate	None	all 5 CVs
NC_024357	1448274	Uroviricota	Caudoviricetes	Caudovirales	Siphoviridae	NA	Streptococcus phage K13	39360	1313	Bacteria	Firmicutes	Bacilli	Lactobacillales	Streptococcaceae	Streptococcus	Streptococcus pneumoniae	Temperate	None	all 5 CVs
NC_023593	1436889	Uroviricota	Caudoviricetes	Caudovirales	Podoviridae	Kuravirus	Escherichia virus Septima11	76184	562	Bacteria	Proteobacteria	Gammaproteobacteria	Enterobacterales	Enterobacteriaceae	Escherichia	Escherichia coli	Temperate	None	all 5 CVs
NC_027990	755164	Uroviricota	Caudoviricetes	Caudovirales	Myoviridae	Anamdongvirus	Lactobacillus virus LBR48	48211	1580	Bacteria	Firmicutes	Bacilli	Lactobacillales	Lactobacillaceae	Levilactobacillus	Levilactobacillus brevis	Temperate	None	all 5 CVs
NC_026609	1552735	Uroviricota	Caudoviricetes	Caudovirales	Siphoviridae	Lidleunavirus	Lactobacillus virus Ldl1	74806	29397	Bacteria	Firmicutes	Bacilli	Lactobacillales	Lactobacillaceae	Lactobacillus	Lactobacillus delbrueckii	Temperate	None	all 5 CVs
NC_024384	1458852	Uroviricota	Caudoviricetes	Caudovirales	Siphoviridae	NA	Listeria phage LP-030-3	41156	265669	Bacteria	Firmicutes	Bacilli	Bacillales	Listeriaceae	Listeria	Listeria monocytogenes	Temperate	None	all 5 CVs
NC_024387	1458856	Uroviricota	Caudoviricetes	Caudovirales	Siphoviridae	NA	Listeria phage LP-101	43767	1639	Bacteria	Firmicutes	Bacilli	Bacillales	Listeriaceae	Listeria	Listeria monocytogenes	Temperate	None	all 5 CVs
NC_027299	1526550	Uroviricota	Caudoviricetes	Caudovirales	Podoviridae	NA	Sulfitobacter phage NYA-2014a	42092	1525218	Bacteria	Proteobacteria	Alphaproteobacteria	Rhodobacterales	Rhodobacteraceae	Sulfitobacter	Sulfitobacter sp. CB2047	Temperate	None	all 5 CVs
NC_028969	1691955	Uroviricota	Caudoviricetes	Caudovirales	Myoviridae	Jimmervirus	Brevibacillus virus Osiris	52955	1465	Bacteria	Firmicutes	Bacilli	Bacillales	Paenibacillaceae	Brevibacillus	Brevibacillus laterosporus	Temperate	None	all 5 CVs
NC_026014	1567486	Uroviricota	Caudoviricetes	Caudovirales	Myoviridae	Peduovirus	Enterobacteria phage P88	35814	562	Bacteria	Proteobacteria	Gammaproteobacteria	Enterobacterales	Enterobacteriaceae	Escherichia	Escherichia coli	Temperate	None	all 5 CVs
NC_028449	1660365	Uroviricota	Caudoviricetes	Caudovirales	Podoviridae	Oslovirus	Escherichia virus PA2	63569	1005487	Bacteria	Proteobacteria	Gammaproteobacteria	Enterobacterales	Enterobacteriaceae	Escherichia	Escherichia coli	Temperate	None	all 5 CVs
NC_028980	1718273	Uroviricota	Caudoviricetes	Caudovirales	Siphoviridae	Yuavirus	Pseudomonas virus PAE1	62181	287	Bacteria	Proteobacteria	Gammaproteobacteria	Pseudomonadales	Pseudomonadaceae	Pseudomonas	Pseudomonas aeruginosa	Temperate	None	all 5 CVs
NC_028770	1175657	Uroviricota	Caudoviricetes	Caudovirales	Siphoviridae	Abidjanvirus	Pseudomonas virus PaMx11	59878	287	Bacteria	Proteobacteria	Gammaproteobacteria	Pseudomonadales	Pseudomonadaceae	Pseudomonas	Pseudomonas aeruginosa	Temperate	None	all 5 CVs
NC_024206	1416334	Uroviricota	Caudoviricetes	Caudovirales	Myoviridae	NA	Lactobacillus phage phi jlb1	38269	1395514	Bacteria	Firmicutes	Bacilli	Lactobacillales	Lactobacillaceae	Lactobacillus	Lactobacillus gasseri	Temperate	None	all 5 CVs
NC_028660	1458706	Uroviricota	Caudoviricetes	Caudovirales	Podoviridae	Oslovirus	Escherichia virus 191	61035	397453	Bacteria	Proteobacteria	Gammaproteobacteria	Enterobacterales	Enterobacteriaceae	Escherichia	Escherichia coli	Temperate	None	all 5 CVs
NC_028886	1643324	Uroviricota	Caudoviricetes	Caudovirales	Siphoviridae	NA	Bacillus phage phi4B1	38663	1396	Bacteria	Firmicutes	Bacilli	Bacillales	Bacillaceae	Bacillus	Bacillus cereus	Temperate	None	all 5 CVs
NC_028886	1643324	Uroviricota	Caudoviricetes	Caudovirales	Siphoviridae	NA	Bacillus phage phi4B1	38663	1428	Bacteria	Firmicutes	Bacilli	Bacillales	Bacillaceae	Bacillus	Bacillus thuringiensis	Temperate	None	all 5 CVs
NC_029008	1643326	Uroviricota	Caudoviricetes	Caudovirales	Siphoviridae	NA	Bacillus phage phi4J1	41486	1396	Bacteria	Firmicutes	Bacilli	Bacillales	Bacillaceae	Bacillus	Bacillus cereus	Temperate	None	all 5 CVs
NC_029008	1643326	Uroviricota	Caudoviricetes	Caudovirales	Siphoviridae	NA	Bacillus phage phi4J1	41486	1428	Bacteria	Firmicutes	Bacilli	Bacillales	Bacillaceae	Bacillus	Bacillus thuringiensis	Temperate	None	all 5 CVs
NC_021190	10713	Uroviricota	Caudoviricetes	Caudovirales	Siphoviridae	NA	Enterobacteria phage phi80	46150	562	Bacteria	Proteobacteria	Gammaproteobacteria	Enterobacterales	Enterobacteriaceae	Escherichia	Escherichia coli	Temperate	None	all 5 CVs
NC_023559	1435411	Uroviricota	Caudoviricetes	Caudovirales	Siphoviridae	NA	Oenococcus phage phi9805	46145	1247	Bacteria	Firmicutes	Bacilli	Lactobacillales	Lactobacillaceae	Oenococcus	Oenococcus oeni	Temperate	None	all 5 CVs
NC_026016	1519999	Uroviricota	Caudoviricetes	Caudovirales	Siphoviridae	Biseptimavirus	Staphylococcus phage phiBU01	43748	1334189	Bacteria	Firmicutes	Bacilli	Bacillales	Staphylococcaceae	Staphylococcus	Staphylococcus aureus	Temperate	None	all 5 CVs
NC_028905	1582150	Uroviricota	Caudoviricetes	Caudovirales	Siphoviridae	NA	Clostridium phage phiCD111	41560	1496	Bacteria	Firmicutes	Clostridia	Eubacteriales	Peptostreptococcaceae	Clostridioides	Clostridioides difficile	Temperate	None	all 5 CVs
NC_028958	1582151	Uroviricota	Caudoviricetes	Caudovirales	Siphoviridae	NA	Clostridium phage phiCD146	41507	1496	Bacteria	Firmicutes	Clostridia	Eubacteriales	Peptostreptococcaceae	Clostridioides	Clostridioides difficile	Temperate	None	all 5 CVs
NC_029048	1582152	Uroviricota	Caudoviricetes	Caudovirales	Siphoviridae	NA	Clostridium phage phiCD211	131704	1496	Bacteria	Firmicutes	Clostridia	Eubacteriales	Peptostreptococcaceae	Clostridioides	Clostridioides difficile	Temperate	None	all 5 CVs
NC_028951	1582153	Uroviricota	Caudoviricetes	Caudovirales	Myoviridae	NA	Clostridium phage phiCD481-1	32846	1496	Bacteria	Firmicutes	Clostridia	Eubacteriales	Peptostreptococcaceae	Clostridioides	Clostridioides difficile	Temperate	None	all 5 CVs
NC_028764	1582154	Uroviricota	Caudoviricetes	Caudovirales	Myoviridae	Lubbockvirus	Clostridium phage phiCD505	49316	1496	Bacteria	Firmicutes	Clostridia	Eubacteriales	Peptostreptococcaceae	Clostridioides	Clostridioides difficile	Temperate	None	all 5 CVs
NC_028838	1582155	Uroviricota	Caudoviricetes	Caudovirales	Myoviridae	NA	Clostridium phage phiCD506	33274	1496	Bacteria	Firmicutes	Clostridia	Eubacteriales	Peptostreptococcaceae	Clostridioides	Clostridioides difficile	Temperate	None	all 5 CVs
NC_029001	1445553	Uroviricota	Caudoviricetes	Caudovirales	Myoviridae	NA	Clostridium phage phiCDHM11	32000	1485	Bacteria	Firmicutes	Clostridia	Eubacteriales	Clostridiaceae	Clostridium	NA	Temperate	None	all 5 CVs
NC_029116	1437363	Uroviricota	Caudoviricetes	Caudovirales	Myoviridae	NA	Clostridium phage phiCDHM13	33596	1496	Bacteria	Firmicutes	Clostridia	Eubacteriales	Peptostreptococcaceae	Clostridioides	Clostridioides difficile	Temperate	None	all 5 CVs
NC_028996	1522092	Uroviricota	Caudoviricetes	Caudovirales	Myoviridae	Lubbockvirus	Clostridium phage phiCDHM19	54295	1485	Bacteria	Firmicutes	Clostridia	Eubacteriales	Clostridiaceae	Clostridium	NA	Temperate	None	all 5 CVs
NC_023599	1357713	Uroviricota	Caudoviricetes	Caudovirales	Siphoviridae	NA	Bacillus phage phiCM3	38772	1428	Bacteria	Firmicutes	Bacilli	Bacillales	Bacillaceae	Bacillus	Bacillus thuringiensis	Temperate	None	all 5 CVs
NC_029022	1567014	Uroviricota	Caudoviricetes	Caudovirales	Myoviridae	NA	Clostridium phage phiCT9441A	46895	1172203	Bacteria	Firmicutes	Clostridia	Eubacteriales	Clostridiaceae	Clostridium	Clostridium tetani	Temperate	None	all 5 CVs
NC_022775	1399941	Uroviricota	Caudoviricetes	Caudovirales	Siphoviridae	NA	Lactobacillus phage phiJB	36969	1584	Bacteria	Firmicutes	Bacilli	Lactobacillales	Lactobacillaceae	Lactobacillus	Lactobacillus delbrueckii	Temperate	None	all 5 CVs
NC_028669	1698421	Uroviricota	Caudoviricetes	Caudovirales	Siphoviridae	Phietavirus	Staphylococcus phage phiJB	43012	1280	Bacteria	Firmicutes	Bacilli	Bacillales	Staphylococcaceae	Staphylococcus	Staphylococcus aureus	Temperate	None	all 5 CVs
NC_023574	1412875	Uroviricota	Caudoviricetes	Caudovirales	Siphoviridae	NA	Lactococcus phage phiL47	128546	1358	Bacteria	Firmicutes	Bacilli	Lactobacillales	Streptococcaceae	Lactococcus	Lactococcus lactis	Temperate	None	all 5 CVs
NC_023574	1412875	Uroviricota	Caudoviricetes	Caudovirales	Siphoviridae	NA	Lactococcus phage phiL47	128546	1359	Bacteria	Firmicutes	Bacilli	Lactobacillales	Streptococcaceae	Lactococcus	Lactococcus cremoris	Temperate	None	all 5 CVs
NC_029046	1524882	Uroviricota	Caudoviricetes	Caudovirales	Siphoviridae	NA	Sinorhizobium phage phiLM21	50827	1449788	Bacteria	Proteobacteria	Alphaproteobacteria	Hyphomicrobiales	Rhizobiaceae	Sinorhizobium	Sinorhizobium sp. LM21	Temperate	None	all 5 CVs
NC_028883	1582156	Uroviricota	Caudoviricetes	Caudovirales	Myoviridae	Lubbockvirus	Clostridium phage phiMMP01	44461	1496	Bacteria	Firmicutes	Clostridia	Eubacteriales	Peptostreptococcaceae	Clostridioides	Clostridioides difficile	Temperate	None	all 5 CVs
NC_028959	1582157	Uroviricota	Caudoviricetes	Caudovirales	Myoviridae	Lubbockvirus	Clostridium phage phiMMP03	52261	1496	Bacteria	Firmicutes	Clostridia	Eubacteriales	Peptostreptococcaceae	Clostridioides	Clostridioides difficile	Temperate	None	all 5 CVs
NC_028913	387908	Uroviricota	Caudoviricetes	Caudovirales	Siphoviridae	Phietavirus	Staphylococcus virus phiNM2	43145	1279	Bacteria	Firmicutes	Bacilli	Bacillales	Staphylococcaceae	Staphylococcus	NA	Temperate	None	all 5 CVs
NC_028864	387910	Uroviricota	Caudoviricetes	Caudovirales	Siphoviridae	Phietavirus	Staphylococcus virus phiNM4	43189	1279	Bacteria	Firmicutes	Bacilli	Bacillales	Staphylococcaceae	Staphylococcus	NA	Temperate	None	all 5 CVs
NC_024365	1500757	Uroviricota	Caudoviricetes	Caudovirales	Siphoviridae	NA	Pseudomonas phage phiPSA1	51090	317	Bacteria	Proteobacteria	Gammaproteobacteria	Pseudomonadales	Pseudomonadaceae	Pseudomonas	Pseudomonas syringae	Temperate	None	all 5 CVs
NC_027982	438780	Uroviricota	Caudoviricetes	Caudovirales	Siphoviridae	NA	Lactobacillus phage phiPYB5	32847	1613	Bacteria	Firmicutes	Bacilli	Lactobacillales	Lactobacillaceae	Limosilactobacillus	Limosilactobacillus fermentum	Temperate	None	all 5 CVs
NC_023571	1432847	Uroviricota	Caudoviricetes	Caudovirales	Siphoviridae	NA	Oenococcus phage phiS11	46243	1247	Bacteria	Firmicutes	Bacilli	Lactobacillales	Lactobacillaceae	Oenococcus	Oenococcus oeni	Temperate	None	all 5 CVs
NC_023560	1432848	Uroviricota	Caudoviricetes	Caudovirales	Siphoviridae	NA	Oenococcus phage phiS13	43454	1247	Bacteria	Firmicutes	Bacilli	Lactobacillales	Lactobacillaceae	Oenococcus	Oenococcus oeni	Temperate	None	all 5 CVs
NC_025460	1498220	Uroviricota	Caudoviricetes	Caudovirales	Siphoviridae	Biseptimavirus	Staphylococcus phage phiSa119	42600	1280	Bacteria	Firmicutes	Bacilli	Bacillales	Staphylococcaceae	Staphylococcus	Staphylococcus aureus	Temperate	None	all 5 CVs
NC_027118	1076759	Uroviricota	Caudoviricetes	Caudovirales	Podoviridae	Enhodamvirus	Vibrio virus VC8	39422	127906	Bacteria	Proteobacteria	Gammaproteobacteria	Vibrionales	Vibrionaceae	Vibrio	Vibrio cholerae	Temperate	None	all 5 CVs
NC_025434	1498227	Uroviricota	Caudoviricetes	Caudovirales	Podoviridae	Diegovirus	Shigella virus POCJ13	62699	42897	Bacteria	Proteobacteria	Gammaproteobacteria	Enterobacterales	Enterobacteriaceae	Shigella	Shigella flexneri	Temperate	None	all 5 CVs
NC_028896	1649239	Uroviricota	Caudoviricetes	Caudovirales	Myoviridae	Peduovirus	Escherichia virus pro147	32675	562	Bacteria	Proteobacteria	Gammaproteobacteria	Enterobacterales	Enterobacteriaceae	Escherichia	Escherichia coli	Temperate	None	all 5 CVs
NC_028943	1649240	Uroviricota	Caudoviricetes	Caudovirales	Myoviridae	Peduovirus	Escherichia virus pro483	29237	562	Bacteria	Proteobacteria	Gammaproteobacteria	Enterobacterales	Enterobacteriaceae	Escherichia	Escherichia coli	Temperate	None	all 5 CVs
NC_029066	1573458	Uroviricota	Caudoviricetes	Caudovirales	Siphoviridae	NA	Pseudomonas phage PS-1	48666	1569867	Bacteria	Proteobacteria	Gammaproteobacteria	Pseudomonadales	Pseudomonadaceae	Pseudomonas	Pseudomonas sp. 1-1-1b	Temperate	None	all 5 CVs
NC_023734	1071177	Uroviricota	Caudoviricetes	Caudovirales	Siphoviridae	NA	Psychrobacter phage Psymv2	35725	936347	Bacteria	Proteobacteria	Gammaproteobacteria	Pseudomonadales	Moraxellaceae	Psychrobacter	Psychrobacter sp. MV2	Temperate	None	all 5 CVs
NC_027397	1558469	Uroviricota	Caudoviricetes	Caudovirales	Podoviridae	Enhodamvirus	Vibrio phage QH	39725	666	Bacteria	Proteobacteria	Gammaproteobacteria	Vibrionales	Vibrionaceae	Vibrio	Vibrio cholerae	Temperate	None	all 5 CVs
NC_029084	1589752	Uroviricota	Caudoviricetes	Caudovirales	Siphoviridae	Sitaravirus	Paenibacillus virus Rani	37990	1464	Bacteria	Firmicutes	Bacilli	Bacillales	Paenibacillaceae	Paenibacillus	Paenibacillus larvae	Temperate	None	all 5 CVs
NC_028954	1662332	Uroviricota	Caudoviricetes	Caudovirales	Siphoviridae	Cronusvirus	Rhodobacter virus RcCronus	36065	1414586	Bacteria	Proteobacteria	Alphaproteobacteria	Rhodobacterales	Rhodobacteraceae	Rhodobacter	Rhodobacter capsulatus	Temperate	None	all 5 CVs
NC_029107	1483485	Uroviricota	Caudoviricetes	Caudovirales	Siphoviridae	NA	Ralstonia phage RS138	41941	305	Bacteria	Proteobacteria	Betaproteobacteria	Burkholderiales	Burkholderiaceae	Ralstonia	Ralstonia solanacearum	Temperate	None	all 5 CVs
NC_025115	1530085	Uroviricota	Caudoviricetes	Caudovirales	Myoviridae	Aresaunavirus	Ralstonia virus RSY1	40002	305	Bacteria	Proteobacteria	Betaproteobacteria	Burkholderiales	Burkholderiaceae	Ralstonia	Ralstonia solanacearum	Temperate	None	all 5 CVs
NC_025456	1273711	Uroviricota	Caudoviricetes	Caudovirales	Autographiviridae	NA	Synechococcus phage S-CBP1	46547	232348	Bacteria	Cyanobacteria	NA	Synechococcales	Synechococcaceae	Synechococcus	Synechococcus sp. CB0101	Temperate	None	all 5 CVs
NC_025455	756277	Uroviricota	Caudoviricetes	Caudovirales	Autographiviridae	Kembevirus	Synechococcus virus SCBP2	46237	255252	Bacteria	Cyanobacteria	NA	Synechococcales	Synechococcaceae	Synechococcus	Synechococcus sp. CB0208	Temperate	None	all 5 CVs
NC_025461	756276	Uroviricota	Caudoviricetes	Caudovirales	Autographiviridae	Lirvirus	Synechococcus virus SCBP3	45871	232348	Bacteria	Cyanobacteria	NA	Synechococcales	Synechococcaceae	Synechococcus	Synechococcus sp. CB0101	Temperate	None	all 5 CVs
NC_029031	461711	Uroviricota	Caudoviricetes	Caudovirales	Autographiviridae	Aegirvirus	Synechococcus virus SCBP42	45218	32051	Bacteria	Cyanobacteria	NA	Synechococcales	Synechococcaceae	Synechococcus	Synechococcus sp. WH 7803	Temperate	None	all 5 CVs
NC_013597	683735	Uroviricota	Caudoviricetes	Caudovirales	Myoviridae	NA	Aggregatibacter phage S1249	43970	668336	Bacteria	Proteobacteria	Gammaproteobacteria	Pasteurellales	Pasteurellaceae	Aggregatibacter	Aggregatibacter actinomycetemcomitans	Temperate	None	all 5 CVs
NC_029010	1498171	Uroviricota	Caudoviricetes	Caudovirales	Siphoviridae	Phietavirus	Staphylococcus phage SA97	40592	561307	Bacteria	Firmicutes	Bacilli	Bacillales	Staphylococcaceae	Staphylococcus	Staphylococcus aureus	Temperate	None	all 5 CVs
NC_029078	1675317	Uroviricota	Caudoviricetes	Caudovirales	Siphoviridae	NA	Erysipelothrix phage SE-1	34997	1648	Bacteria	Firmicutes	Erysipelotrichia	Erysipelotrichales	Erysipelotrichaceae	Erysipelothrix	Erysipelothrix rhusiopathiae	Temperate	None	all 5 CVs
NC_029003	1647455	Uroviricota	Caudoviricetes	Caudovirales	Myoviridae	Eganvirus	Salmonella virus SEN1	29733	59202	Bacteria	Proteobacteria	Gammaproteobacteria	Enterobacterales	Enterobacteriaceae	Salmonella	Salmonella enterica	Temperate	None	all 5 CVs
NC_028696	1647458	Uroviricota	Caudoviricetes	Caudovirales	Podoviridae	Lederbergvirus	Salmonella phage SEN22	41338	28901	Bacteria	Proteobacteria	Gammaproteobacteria	Enterobacterales	Enterobacteriaceae	Salmonella	Salmonella enterica	Temperate	None	all 5 CVs
NC_028696	1647458	Uroviricota	Caudoviricetes	Caudovirales	Podoviridae	Lederbergvirus	Salmonella phage SEN22	41338	59204	Bacteria	Proteobacteria	Gammaproteobacteria	Enterobacterales	Enterobacteriaceae	Salmonella	Salmonella enterica	Temperate	None	all 5 CVs
NC_028699	1647463	Uroviricota	Caudoviricetes	Caudovirales	Myoviridae	Brunovirus	Salmonella virus SEN34	40740	59204	Bacteria	Proteobacteria	Gammaproteobacteria	Enterobacterales	Enterobacteriaceae	Salmonella	Salmonella enterica	Temperate	None	all 5 CVs
NC_029015	1647465	Uroviricota	Caudoviricetes	Caudovirales	Myoviridae	Senquatrovirus	Salmonella virus SEN4	33509	59202	Bacteria	Proteobacteria	Gammaproteobacteria	Enterobacterales	Enterobacteriaceae	Salmonella	Salmonella enterica	Temperate	None	all 5 CVs
NC_028701	1647466	Uroviricota	Caudoviricetes	Caudovirales	Myoviridae	Senquatrovirus	Salmonella phage SEN5	33509	28901	Bacteria	Proteobacteria	Gammaproteobacteria	Enterobacterales	Enterobacteriaceae	Salmonella	Salmonella enterica	Temperate	None	all 5 CVs
NC_028701	1647466	Uroviricota	Caudoviricetes	Caudovirales	Myoviridae	Senquatrovirus	Salmonella phage SEN5	33509	59202	Bacteria	Proteobacteria	Gammaproteobacteria	Enterobacterales	Enterobacteriaceae	Salmonella	Salmonella enterica	Temperate	None	all 5 CVs
NC_027398	1524881	Uroviricota	Caudoviricetes	Caudovirales	Podoviridae	Lederbergvirus	Enterobacteria phage Sf101	38742	623	Bacteria	Proteobacteria	Gammaproteobacteria	Enterobacterales	Enterobacteriaceae	Shigella	Shigella flexneri	Temperate	None	all 5 CVs
NC_028952	1690818	Uroviricota	Caudoviricetes	Caudovirales	Siphoviridae	NA	Streptomyces phage SF3	60934	52258	Bacteria	Actinobacteria	Actinomycetia	Streptomycetales	Streptomycetaceae	Streptomyces	Streptomyces flavovirens	Temperate	None	all 5 CVs
NC_027339	1225789	Uroviricota	Caudoviricetes	Caudovirales	Myoviridae	NA	Enterobacteria phage SfI	38389	623	Bacteria	Proteobacteria	Gammaproteobacteria	Enterobacterales	Enterobacteriaceae	Shigella	Shigella flexneri	Temperate	None	all 5 CVs
NC_028854	1589755	Uroviricota	Caudoviricetes	Caudovirales	Siphoviridae	Sitaravirus	Paenibacillus virus Sitara	43724	1464	Bacteria	Firmicutes	Bacilli	Bacillales	Paenibacillaceae	Paenibacillus	Paenibacillus larvae	Temperate	None	all 5 CVs
NC_022774	1406790	Uroviricota	Caudoviricetes	Caudovirales	Siphoviridae	Slashvirus	Bacillus virus Slash	80382	1404	Bacteria	Firmicutes	Bacilli	Bacillales	Bacillaceae	Priestia	Priestia megaterium	Temperate	None	all 5 CVs
NC_023588	1168563	Uroviricota	Caudoviricetes	Caudovirales	Myoviridae	Simpcentumvirus	Stenotrophomonas virus Smp131	33525	40324	Bacteria	Proteobacteria	Gammaproteobacteria	Xanthomonadales	Xanthomonadaceae	Stenotrophomonas	Stenotrophomonas maltophilia	Temperate	None	all 5 CVs
NC_029119	1732063	Uroviricota	Caudoviricetes	Caudovirales	Siphoviridae	NA	Staphylococcus phage SPbeta-like	127726	1248411	Bacteria	Firmicutes	Bacilli	Bacillales	Staphylococcaceae	Staphylococcus	Staphylococcus epidermidis	Temperate	None	all 5 CVs
NC_027396	1566990	Uroviricota	Caudoviricetes	Caudovirales	Siphoviridae	NA	Streptococcus phage SpSL1	33756	1313	Bacteria	Firmicutes	Bacilli	Lactobacillales	Streptococcaceae	Streptococcus	Streptococcus pneumoniae	Temperate	None	all 5 CVs
NC_028685	1675531	Uroviricota	Caudoviricetes	Caudovirales	Podoviridae	Oslovirus	Shigella virus VASD	62851	624	Bacteria	Proteobacteria	Gammaproteobacteria	Enterobacterales	Enterobacteriaceae	Shigella	Shigella sonnei	Temperate	None	all 5 CVs
NC_023499	1308896	Uroviricota	Caudoviricetes	Caudovirales	Siphoviridae	Biseptimavirus	Staphylococcus phage StauST398-4	42906	1280	Bacteria	Firmicutes	Bacilli	Bacillales	Staphylococcaceae	Staphylococcus	Staphylococcus aureus	Temperate	None	all 5 CVs
NC_023500	1308897	Uroviricota	Caudoviricetes	Caudovirales	Siphoviridae	Phietavirus	Staphylococcus phage StauST398-5	43301	1280	Bacteria	Firmicutes	Bacilli	Bacillales	Staphylococcaceae	Staphylococcus	Staphylococcus aureus	Temperate	None	all 5 CVs
NC_028700	35344	Uroviricota	Caudoviricetes	Caudovirales	Siphoviridae	NA	Streptococcus phage T12	37976	1314	Bacteria	Firmicutes	Bacilli	Lactobacillales	Streptococcaceae	Streptococcus	Streptococcus pyogenes	Temperate	None	all 5 CVs
NC_028930	1718161	Uroviricota	Caudoviricetes	Caudovirales	Siphoviridae	Trippvirus	Paenibacillus virus Tripp	54439	1464	Bacteria	Firmicutes	Bacilli	Bacillales	Paenibacillaceae	Paenibacillus	Paenibacillus larvae	Temperate	None	all 5 CVs
NC_027984	866553	Uroviricota	Caudoviricetes	Caudovirales	Podoviridae	Traversvirus	Escherichia virus 24B	57677	83334	Bacteria	Proteobacteria	Gammaproteobacteria	Enterobacterales	Enterobacteriaceae	Escherichia	Escherichia coli	Temperate	None	all 5 CVs
NC_027395	1519788	Uroviricota	Caudoviricetes	Caudovirales	Podoviridae	Kuravirus	Escherichia virus SU10	77327	562	Bacteria	Proteobacteria	Gammaproteobacteria	Enterobacterales	Enterobacteriaceae	Escherichia	Escherichia coli	Temperate	None	all 5 CVs
NC_028671	1747326	Uroviricota	Caudoviricetes	Caudovirales	Siphoviridae	NA	Enterococcus phage vB_EfaS_IME197	41098	1351	Bacteria	Firmicutes	Bacilli	Lactobacillales	Enterococcaceae	Enterococcus	Enterococcus faecalis	Temperate	None	all 5 CVs
NC_028871	1591072	Uroviricota	Caudoviricetes	Caudovirales	Siphoviridae	NA	Listeria phage vB_LmoS_188	38392	1639	Bacteria	Firmicutes	Bacilli	Bacillales	Listeriaceae	Listeria	Listeria monocytogenes	Temperate	None	all 5 CVs
NC_028929	1591073	Uroviricota	Caudoviricetes	Caudovirales	Siphoviridae	NA	Listeria phage vB_LmoS_293	40759	1639	Bacteria	Firmicutes	Bacilli	Bacillales	Listeriaceae	Listeria	Listeria monocytogenes	Temperate	None	all 5 CVs
NC_028898	1572744	Uroviricota	Caudoviricetes	Caudovirales	Myoviridae	Baylorvirus	Mannheimia phage vB_MhM_587AP1	35764	75985	Bacteria	Proteobacteria	Gammaproteobacteria	Pasteurellales	Pasteurellaceae	Mannheimia	Mannheimia haemolytica	Temperate	None	all 5 CVs
NC_028956	1572747	Uroviricota	Caudoviricetes	Caudovirales	Siphoviridae	NA	Mannheimia phage vB_MhS_1152AP2	52139	75985	Bacteria	Proteobacteria	Gammaproteobacteria	Pasteurellales	Pasteurellaceae	Mannheimia	Mannheimia haemolytica	Temperate	None	all 5 CVs
NC_028853	1572743	Uroviricota	Caudoviricetes	Caudovirales	Siphoviridae	NA	Mannheimia phage vB_MhS_535AP2	50078	75985	Bacteria	Proteobacteria	Gammaproteobacteria	Pasteurellales	Pasteurellaceae	Mannheimia	Mannheimia haemolytica	Temperate	None	all 5 CVs
NC_028743	1572745	Uroviricota	Caudoviricetes	Caudovirales	Siphoviridae	NA	Mannheimia phage vB_MhS_587AP2	48594	75985	Bacteria	Proteobacteria	Gammaproteobacteria	Pasteurellales	Pasteurellaceae	Mannheimia	Mannheimia haemolytica	Temperate	None	all 5 CVs
NC_025431	1527771	Uroviricota	Caudoviricetes	Caudovirales	Autographiviridae	Pairvirus	Mesorhizobium virus Lo5R7ANS	45718	381	Bacteria	Proteobacteria	Alphaproteobacteria	Hyphomicrobiales	Phyllobacteriaceae	Mesorhizobium	Mesorhizobium loti	Temperate	None	all 5 CVs
NC_023575	1449437	Uroviricota	Caudoviricetes	Caudovirales	Podoviridae	NA	Pseudomonas phage vB_PaeP_Tr60_Ab31	45550	287	Bacteria	Proteobacteria	Gammaproteobacteria	Pseudomonadales	Pseudomonadaceae	Pseudomonas	Pseudomonas aeruginosa	Temperate	None	all 5 CVs
NC_026594	1548905	Uroviricota	Caudoviricetes	Caudovirales	Siphoviridae	Abidjanvirus	Pseudomonas virus Ab18	56537	287	Bacteria	Proteobacteria	Gammaproteobacteria	Pseudomonadales	Pseudomonadaceae	Pseudomonas	Pseudomonas aeruginosa	Temperate	None	all 5 CVs
NC_025427	1498228	Uroviricota	Caudoviricetes	Caudovirales	Myoviridae	NA	Rhizobium phage vB_RleM_PPF1	54506	384	Bacteria	Proteobacteria	Alphaproteobacteria	Hyphomicrobiales	Rhizobiaceae	Rhizobium	Rhizobium leguminosarum	Temperate	None	all 5 CVs
NC_028862	1674930	Uroviricota	Caudoviricetes	Caudovirales	Siphoviridae	Triavirus	Staphylococcus phage vB_SauS_phi2	44222	1280	Bacteria	Firmicutes	Bacilli	Bacillales	Staphylococcaceae	Staphylococcus	Staphylococcus aureus	Temperate	None	all 5 CVs
NC_023582	1434319	Uroviricota	Caudoviricetes	Caudovirales	Siphoviridae	Sextaecvirus	Staphylococcus virus SEP9	92417	1282	Bacteria	Firmicutes	Bacilli	Bacillales	Staphylococcaceae	Staphylococcus	Staphylococcus epidermidis	Temperate	None	all 5 CVs
NC_028767	1636261	Uroviricota	Caudoviricetes	Caudovirales	Siphoviridae	Vegasvirus	Paenibacillus virus Vegas	45653	1464	Bacteria	Firmicutes	Bacilli	Bacillales	Paenibacillaceae	Paenibacillus	Paenibacillus larvae	Temperate	None	all 5 CVs
NC_028656	936054	Uroviricota	Caudoviricetes	Caudovirales	Podoviridae	Oslovirus	Enterobacteria phage VT2phi_272	65955	562	Bacteria	Proteobacteria	Gammaproteobacteria	Enterobacterales	Enterobacteriaceae	Escherichia	Escherichia coli	Temperate	None	all 5 CVs
NC_028656	936054	Uroviricota	Caudoviricetes	Caudovirales	Podoviridae	Oslovirus	Enterobacteria phage VT2phi_272	65955	83334	Bacteria	Proteobacteria	Gammaproteobacteria	Enterobacterales	Enterobacteriaceae	Escherichia	Escherichia coli	Temperate	None	all 5 CVs
NC_025424	1510440	Uroviricota	Caudoviricetes	Caudovirales	Siphoviridae	NA	Bacillus phage Waukesha92	45648	29339	Bacteria	Firmicutes	Bacilli	Bacillales	Bacillaceae	Bacillus	Bacillus thuringiensis	Temperate	None	all 5 CVs
NC_027341	1560313	Uroviricota	Caudoviricetes	Caudovirales	Siphoviridae	NA	Lactococcus phage WRP3	130008	1358	Bacteria	Firmicutes	Bacilli	Lactobacillales	Streptococcaceae	Lactococcus	Lactococcus lactis	Temperate	None	all 5 CVs
NC_024369	1500713	Uroviricota	Caudoviricetes	Caudovirales	Myoviridae	NA	Vibrio phage X29	41569	666	Bacteria	Proteobacteria	Gammaproteobacteria	Vibrionales	Vibrionaceae	Vibrio	Vibrio cholerae	Temperate	None	all 5 CVs
NC_028657	1755689	Uroviricota	Caudoviricetes	Caudovirales	Siphoviridae	NA	Pseudomonas phage YMC11/02/R656	60919	287	Bacteria	Proteobacteria	Gammaproteobacteria	Pseudomonadales	Pseudomonadaceae	Pseudomonas	Pseudomonas aeruginosa	Temperate	None	all 5 CVs
NC_041866	1628721	Uroviricota	Caudoviricetes	Caudovirales	Siphoviridae	Vieuvirus	Acinetobacter virus R3177	47575	472	Bacteria	Proteobacteria	Gammaproteobacteria	Pseudomonadales	Moraxellaceae	Acinetobacter	Acinetobacter sp.	Temperate	None	all 5 CVs
NC_041876	1772326	Uroviricota	Caudoviricetes	Caudovirales	Siphoviridae	Galaxyvirus	Arthrobacter virus Galaxy	37809	1771959	Bacteria	Actinobacteria	Actinomycetia	Micrococcales	Micrococcaceae	Arthrobacter	Arthrobacter sp. ATCC 21022	Temperate	None	all 5 CVs
NC_042002	2015853	Uroviricota	Caudoviricetes	Caudovirales	Siphoviridae	Galaxyvirus	Arthrobacter virus Abidatro	39122	1771959	Bacteria	Actinobacteria	Actinomycetia	Micrococcales	Micrococcaceae	Arthrobacter	Arthrobacter sp. ATCC 21022	Temperate	None	all 5 CVs
NC_042139	2015851	Uroviricota	Caudoviricetes	Caudovirales	Siphoviridae	Poushouvirus	Corynebacterium virus Poushou	40353	38305	Bacteria	Actinobacteria	Actinomycetia	Corynebacteriales	Corynebacteriaceae	Corynebacterium	Corynebacterium vitaeruminis	Temperate	None	all 5 CVs
NC_041846	1034100	Uroviricota	Caudoviricetes	Caudovirales	Siphoviridae	Kostyavirus	Mycobacterium virus Bask21	74997	246196	Bacteria	Actinobacteria	Actinomycetia	Corynebacteriales	Mycobacteriaceae	Mycolicibacterium	Mycolicibacterium smegmatis	Temperate	None	all 5 CVs
NC_041850	1074306	Uroviricota	Caudoviricetes	Caudovirales	Siphoviridae	Kostyavirus	Mycobacterium virus Eureka	76174	246196	Bacteria	Actinobacteria	Actinomycetia	Corynebacteriales	Mycobacteriaceae	Mycolicibacterium	Mycolicibacterium smegmatis	Temperate	None	all 5 CVs
NC_041853	1211283	Uroviricota	Caudoviricetes	Caudovirales	Siphoviridae	Fromanvirus	Mycobacterium virus Marcell	49186	246196	Bacteria	Actinobacteria	Actinomycetia	Corynebacteriales	Mycobacteriaceae	Mycolicibacterium	Mycolicibacterium smegmatis	Temperate	None	all 5 CVs
NC_041855	1225861	Uroviricota	Caudoviricetes	Caudovirales	Siphoviridae	Cheoctovirus	Mycobacterium virus Dorothy	58866	246196	Bacteria	Actinobacteria	Actinomycetia	Corynebacteriales	Mycobacteriaceae	Mycolicibacterium	Mycolicibacterium smegmatis	Temperate	None	all 5 CVs
NC_041859	1814279	Uroviricota	Caudoviricetes	Caudovirales	Siphoviridae	Unahavirus	Flavobacterium virus 23T	43226	96345	Bacteria	Bacteroidetes	Flavobacteriia	Flavobacteriales	Flavobacteriaceae	Flavobacterium	Flavobacterium psychrophilum	Temperate	None	all 5 CVs
NC_041882	1821539	Uroviricota	Caudoviricetes	Caudovirales	Siphoviridae	Redivirus	Mycobacterium virus Skinnyp	43478	246196	Bacteria	Actinobacteria	Actinomycetia	Corynebacteriales	Mycobacteriaceae	Mycolicibacterium	Mycolicibacterium smegmatis	Temperate	None	all 5 CVs
NC_041883	1821548	Uroviricota	Caudoviricetes	Caudovirales	Siphoviridae	Attisvirus	Gordonia virus Attis	47881	2055	Bacteria	Actinobacteria	Actinomycetia	Corynebacteriales	Gordoniaceae	Gordonia	Gordonia terrae	Temperate	None	all 5 CVs
NC_041888	1897497	Uroviricota	Caudoviricetes	Caudovirales	Siphoviridae	Tortellinivirus	Mycobacterium virus Tortellini	49658	246196	Bacteria	Actinobacteria	Actinomycetia	Corynebacteriales	Mycobacteriaceae	Mycolicibacterium	Mycolicibacterium smegmatis	Temperate	None	all 5 CVs
NC_041969	1076631	Uroviricota	Caudoviricetes	Caudovirales	Siphoviridae	Fishburnevirus	Mycobacterium virus Jebeks	45580	246196	Bacteria	Actinobacteria	Actinomycetia	Corynebacteriales	Mycobacteriaceae	Mycolicibacterium	Mycolicibacterium smegmatis	Temperate	None	all 5 CVs
NC_041970	1088864	Uroviricota	Caudoviricetes	Caudovirales	Siphoviridae	Bongovirus	Mycobacterium virus Bongo	80228	246196	Bacteria	Actinobacteria	Actinomycetia	Corynebacteriales	Mycobacteriaceae	Mycolicibacterium	Mycolicibacterium smegmatis	Temperate	None	all 5 CVs
NC_041971	1034115	Uroviricota	Caudoviricetes	Caudovirales	Siphoviridae	Reyvirus	Mycobacterium virus Rey	83724	246196	Bacteria	Actinobacteria	Actinomycetia	Corynebacteriales	Mycobacteriaceae	Mycolicibacterium	Mycolicibacterium smegmatis	Temperate	None	all 5 CVs
NC_041982	1161933	Uroviricota	Caudoviricetes	Caudovirales	Siphoviridae	Fromanvirus	Mycobacterium virus Twister	51094	246196	Bacteria	Actinobacteria	Actinomycetia	Corynebacteriales	Mycobacteriaceae	Mycolicibacterium	Mycolicibacterium smegmatis	Temperate	None	all 5 CVs
NC_041983	1032895	Uroviricota	Caudoviricetes	Caudovirales	Siphoviridae	Fromanvirus	Mycobacterium virus Timshel	53278	246196	Bacteria	Actinobacteria	Actinomycetia	Corynebacteriales	Mycobacteriaceae	Mycolicibacterium	Mycolicibacterium smegmatis	Temperate	None	all 5 CVs
NC_041984	1161934	Uroviricota	Caudoviricetes	Caudovirales	Siphoviridae	Fromanvirus	Mycobacterium virus Tiger	50332	246196	Bacteria	Actinobacteria	Actinomycetia	Corynebacteriales	Mycobacteriaceae	Mycolicibacterium	Mycolicibacterium smegmatis	Temperate	None	all 5 CVs
NC_041985	1034118	Uroviricota	Caudoviricetes	Caudovirales	Siphoviridae	Fromanvirus	Mycobacterium virus Switzer	52298	246196	Bacteria	Actinobacteria	Actinomycetia	Corynebacteriales	Mycobacteriaceae	Mycolicibacterium	Mycolicibacterium smegmatis	Temperate	None	all 5 CVs
NC_041986	1147141	Uroviricota	Caudoviricetes	Caudovirales	Siphoviridae	Cheoctovirus	Mycobacterium virus Spartacus	61164	246196	Bacteria	Actinobacteria	Actinomycetia	Corynebacteriales	Mycobacteriaceae	Mycolicibacterium	Mycolicibacterium smegmatis	Temperate	None	all 5 CVs
NC_041987	1034116	Uroviricota	Caudoviricetes	Caudovirales	Siphoviridae	Kostyavirus	Mycobacterium virus Sirduracell	75973	246196	Bacteria	Actinobacteria	Actinomycetia	Corynebacteriales	Mycobacteriaceae	Mycolicibacterium	Mycolicibacterium smegmatis	Temperate	None	all 5 CVs
NC_041988	1036616	Uroviricota	Caudoviricetes	Caudovirales	Siphoviridae	Cheoctovirus	Mycobacterium virus Shilan	59794	246196	Bacteria	Actinobacteria	Actinomycetia	Corynebacteriales	Mycobacteriaceae	Mycolicibacterium	Mycolicibacterium smegmatis	Temperate	None	all 5 CVs
NC_041989	1036615	Uroviricota	Caudoviricetes	Caudovirales	Siphoviridae	Cheoctovirus	Mycobacterium virus Shauna1	59315	246196	Bacteria	Actinobacteria	Actinomycetia	Corynebacteriales	Mycobacteriaceae	Mycolicibacterium	Mycolicibacterium smegmatis	Temperate	None	all 5 CVs
NC_042031	1034152	Uroviricota	Caudoviricetes	Caudovirales	Siphoviridae	Timquatrovirus	Mycobacterium virus Anaya	60835	246196	Bacteria	Actinobacteria	Actinomycetia	Corynebacteriales	Mycobacteriaceae	Mycolicibacterium	Mycolicibacterium smegmatis	Temperate	None	all 5 CVs
NC_042036	1034144	Uroviricota	Caudoviricetes	Caudovirales	Siphoviridae	Fromanvirus	Mycobacterium virus Rockstar	47780	246196	Bacteria	Actinobacteria	Actinomycetia	Corynebacteriales	Mycobacteriaceae	Mycolicibacterium	Mycolicibacterium smegmatis	Temperate	None	all 5 CVs
NC_042055	1821540	Uroviricota	Caudoviricetes	Caudovirales	Siphoviridae	Charlievirus	Mycobacterium virus Pipsqueaks	43679	246196	Bacteria	Actinobacteria	Actinomycetia	Corynebacteriales	Mycobacteriaceae	Mycolicibacterium	Mycolicibacterium smegmatis	Temperate	None	all 5 CVs
NC_042308	1034129	Uroviricota	Caudoviricetes	Caudovirales	Siphoviridae	Fromanvirus	Mycobacterium virus Backyardigan	51308	246196	Bacteria	Actinobacteria	Actinomycetia	Corynebacteriales	Mycobacteriaceae	Mycolicibacterium	Mycolicibacterium smegmatis	Temperate	None	all 5 CVs
NC_042310	1034136	Uroviricota	Caudoviricetes	Caudovirales	Siphoviridae	Fromanvirus	Mycobacterium virus JHC117	50877	246196	Bacteria	Actinobacteria	Actinomycetia	Corynebacteriales	Mycobacteriaceae	Mycolicibacterium	Mycolicibacterium smegmatis	Temperate	None	all 5 CVs
NC_042311	1034140	Uroviricota	Caudoviricetes	Caudovirales	Siphoviridae	Fromanvirus	Mycobacterium virus Microwolf	50864	246196	Bacteria	Actinobacteria	Actinomycetia	Corynebacteriales	Mycobacteriaceae	Mycolicibacterium	Mycolicibacterium smegmatis	Temperate	None	all 5 CVs
NC_042312	1034133	Uroviricota	Caudoviricetes	Caudovirales	Siphoviridae	Fromanvirus	Mycobacterium virus George	51578	246196	Bacteria	Actinobacteria	Actinomycetia	Corynebacteriales	Mycobacteriaceae	Mycolicibacterium	Mycolicibacterium smegmatis	Temperate	None	all 5 CVs
NC_042313	1034137	Uroviricota	Caudoviricetes	Caudovirales	Siphoviridae	Bronvirus	Mycobacterium virus Joedirt	74914	246196	Bacteria	Actinobacteria	Actinomycetia	Corynebacteriales	Mycobacteriaceae	Mycolicibacterium	Mycolicibacterium smegmatis	Temperate	None	all 5 CVs
NC_042316	1034099	Uroviricota	Caudoviricetes	Caudovirales	Siphoviridae	Omegavirus	Mycobacterium virus Baka	111688	246196	Bacteria	Actinobacteria	Actinomycetia	Corynebacteriales	Mycobacteriaceae	Mycolicibacterium	Mycolicibacterium smegmatis	Temperate	None	all 5 CVs
NC_042317	1034101	Uroviricota	Caudoviricetes	Caudovirales	Siphoviridae	Cheoctovirus	Mycobacterium virus Dlane	58899	246196	Bacteria	Actinobacteria	Actinomycetia	Corynebacteriales	Mycobacteriaceae	Mycolicibacterium	Mycolicibacterium smegmatis	Temperate	None	all 5 CVs
NC_042319	1034107	Uroviricota	Caudoviricetes	Caudovirales	Siphoviridae	Cheoctovirus	Mycobacterium virus Ibhubesi	55600	246196	Bacteria	Actinobacteria	Actinomycetia	Corynebacteriales	Mycobacteriaceae	Mycolicibacterium	Mycolicibacterium smegmatis	Temperate	None	all 5 CVs
NC_042320	1034108	Uroviricota	Caudoviricetes	Caudovirales	Siphoviridae	Fromanvirus	Mycobacterium virus JC27	52169	246196	Bacteria	Actinobacteria	Actinomycetia	Corynebacteriales	Mycobacteriaceae	Mycolicibacterium	Mycolicibacterium smegmatis	Temperate	None	all 5 CVs
NC_042321	1034110	Uroviricota	Caudoviricetes	Caudovirales	Siphoviridae	Fromanvirus	Mycobacterium virus Lesedi	50486	246196	Bacteria	Actinobacteria	Actinomycetia	Corynebacteriales	Mycobacteriaceae	Mycolicibacterium	Mycolicibacterium smegmatis	Temperate	None	all 5 CVs
NC_042322	1034111	Uroviricota	Caudoviricetes	Caudovirales	Siphoviridae	Omegavirus	Mycobacterium virus Littlee	109086	246196	Bacteria	Actinobacteria	Actinomycetia	Corynebacteriales	Mycobacteriaceae	Mycolicibacterium	Mycolicibacterium smegmatis	Temperate	None	all 5 CVs
NC_042326	1034109	Uroviricota	Caudoviricetes	Caudovirales	Siphoviridae	Fromanvirus	Mycobacterium virus Kssjeb	51381	246196	Bacteria	Actinobacteria	Actinomycetia	Corynebacteriales	Mycobacteriaceae	Mycolicibacterium	Mycolicibacterium smegmatis	Temperate	None	all 5 CVs
NC_042327	1032891	Uroviricota	Caudoviricetes	Caudovirales	Siphoviridae	Fromanvirus	Mycobacterium virus BBPiebs31	53171	246196	Bacteria	Actinobacteria	Actinomycetia	Corynebacteriales	Mycobacteriaceae	Mycolicibacterium	Mycolicibacterium smegmatis	Temperate	None	all 5 CVs
NC_042328	1032892	Uroviricota	Caudoviricetes	Caudovirales	Siphoviridae	Fromanvirus	Mycobacterium virus Heldan	50364	246196	Bacteria	Actinobacteria	Actinomycetia	Corynebacteriales	Mycobacteriaceae	Mycolicibacterium	Mycolicibacterium smegmatis	Temperate	None	all 5 CVs
NC_042331	1041807	Uroviricota	Caudoviricetes	Caudovirales	Siphoviridae	Fromanvirus	Mycobacterium virus Benedict	51083	246196	Bacteria	Actinobacteria	Actinomycetia	Corynebacteriales	Mycobacteriaceae	Mycolicibacterium	Mycolicibacterium smegmatis	Temperate	None	all 5 CVs
NC_042332	1051143	Uroviricota	Caudoviricetes	Caudovirales	Siphoviridae	Timquatrovirus	Mycobacterium virus Jaws	59749	246196	Bacteria	Actinobacteria	Actinomycetia	Corynebacteriales	Mycobacteriaceae	Mycolicibacterium	Mycolicibacterium smegmatis	Temperate	None	all 5 CVs
NC_042333	1071502	Uroviricota	Caudoviricetes	Caudovirales	Siphoviridae	Fromanvirus	Mycobacterium virus Cuco	50965	246196	Bacteria	Actinobacteria	Actinomycetia	Corynebacteriales	Mycobacteriaceae	Mycolicibacterium	Mycolicibacterium smegmatis	Temperate	None	all 5 CVs
NC_042336	1097752	Uroviricota	Caudoviricetes	Caudovirales	Siphoviridae	Cheoctovirus	Mycobacterium virus Dotproduct	55363	246196	Bacteria	Actinobacteria	Actinomycetia	Corynebacteriales	Mycobacteriaceae	Mycolicibacterium	Mycolicibacterium smegmatis	Temperate	None	all 5 CVs
NC_042337	1195075	Uroviricota	Caudoviricetes	Caudovirales	Siphoviridae	Fromanvirus	Mycobacterium virus Astro	52494	246196	Bacteria	Actinobacteria	Actinomycetia	Corynebacteriales	Mycobacteriaceae	Mycolicibacterium	Mycolicibacterium smegmatis	Temperate	None	all 5 CVs
NC_042338	1195070	Uroviricota	Caudoviricetes	Caudovirales	Siphoviridae	Timquatrovirus	Mycobacterium virus Macncheese	61567	246196	Bacteria	Actinobacteria	Actinomycetia	Corynebacteriales	Mycobacteriaceae	Mycolicibacterium	Mycolicibacterium smegmatis	Temperate	None	all 5 CVs
NC_042339	1211281	Uroviricota	Caudoviricetes	Caudovirales	Siphoviridae	Fromanvirus	Mycobacterium virus Arturo	51500	246196	Bacteria	Actinobacteria	Actinomycetia	Corynebacteriales	Mycobacteriaceae	Mycolicibacterium	Mycolicibacterium smegmatis	Temperate	None	all 5 CVs
NC_041844	1032893	Uroviricota	Caudoviricetes	Caudovirales	Siphoviridae	Omegavirus	Mycobacterium virus Optimus	109270	246196	Bacteria	Actinobacteria	Actinomycetia	Corynebacteriales	Mycobacteriaceae	Mycolicibacterium	Mycolicibacterium smegmatis	Temperate	None	all 5 CVs
NC_041847	1036614	Uroviricota	Caudoviricetes	Caudovirales	Siphoviridae	Cheoctovirus	Mycobacterium virus Mutaforma13	57701	246196	Bacteria	Actinobacteria	Actinomycetia	Corynebacteriales	Mycobacteriaceae	Mycolicibacterium	Mycolicibacterium smegmatis	Temperate	None	all 5 CVs
NC_041852	1194642	Uroviricota	Caudoviricetes	Caudovirales	Siphoviridae	Fromanvirus	Mycobacterium virus Nepal	53972	246196	Bacteria	Actinobacteria	Actinomycetia	Corynebacteriales	Mycobacteriaceae	Mycolicibacterium	Mycolicibacterium smegmatis	Temperate	None	all 5 CVs
NC_041867	1636262	Uroviricota	Caudoviricetes	Caudovirales	Siphoviridae	Sitaravirus	Paenibacillus virus Willow	37994	1464	Bacteria	Firmicutes	Bacilli	Bacillales	Paenibacillaceae	Paenibacillus	Paenibacillus larvae	Temperate	None	all 5 CVs
NC_041890	1897531	Uroviricota	Caudoviricetes	Caudovirales	Siphoviridae	Anatolevirus	Propionibacterium virus Anatole	35284	1744	Bacteria	Actinobacteria	Actinomycetia	Propionibacteriales	Propionibacteriaceae	Propionibacterium	Propionibacterium freudenreichii	Temperate	None	all 5 CVs
NC_041891	1897532	Uroviricota	Caudoviricetes	Caudovirales	Siphoviridae	Doucettevirus	Propionibacterium virus B22	37219	1744	Bacteria	Actinobacteria	Actinomycetia	Propionibacteriales	Propionibacteriaceae	Propionibacterium	Propionibacterium freudenreichii	Temperate	None	all 5 CVs
NC_041892	1897533	Uroviricota	Caudoviricetes	Caudovirales	Siphoviridae	Anatolevirus	Propionibacterium virus B3	35948	1744	Bacteria	Actinobacteria	Actinomycetia	Propionibacteriales	Propionibacteriaceae	Propionibacterium	Propionibacterium freudenreichii	Temperate	None	all 5 CVs
NC_041893	1897534	Uroviricota	Caudoviricetes	Caudovirales	Siphoviridae	Doucettevirus	Propionibacterium virus Doucette	37429	1744	Bacteria	Actinobacteria	Actinomycetia	Propionibacteriales	Propionibacteriaceae	Propionibacterium	Propionibacterium freudenreichii	Temperate	None	all 5 CVs
NC_041894	1897536	Uroviricota	Caudoviricetes	Caudovirales	Siphoviridae	Doucettevirus	Propionibacterium virus E6	38067	1744	Bacteria	Actinobacteria	Actinomycetia	Propionibacteriales	Propionibacteriaceae	Propionibacterium	Propionibacterium freudenreichii	Temperate	None	all 5 CVs
NC_041895	1897537	Uroviricota	Caudoviricetes	Caudovirales	Siphoviridae	Doucettevirus	Propionibacterium virus G4	38555	1744	Bacteria	Actinobacteria	Actinomycetia	Propionibacteriales	Propionibacteriaceae	Propionibacterium	Propionibacterium freudenreichii	Temperate	None	all 5 CVs
NC_041958	1682380	Uroviricota	Caudoviricetes	Caudovirales	Siphoviridae	Xiamenvirus	Roseobacter virus RDJL2	63513	2434	Bacteria	Proteobacteria	Alphaproteobacteria	Rhodobacterales	Rhodobacteraceae	Roseobacter	Roseobacter denitrificans	Temperate	None	all 5 CVs
NC_041958	1682380	Uroviricota	Caudoviricetes	Caudovirales	Siphoviridae	Xiamenvirus	Roseobacter virus RDJL2	63513	375451	Bacteria	Proteobacteria	Alphaproteobacteria	Rhodobacterales	Rhodobacteraceae	Roseobacter	Roseobacter denitrificans	Temperate	None	all 5 CVs
NC_042027	663559	Uroviricota	Caudoviricetes	Caudovirales	Siphoviridae	Kostyavirus	Mycobacterium virus Pumpkin	74491	246196	Bacteria	Actinobacteria	Actinomycetia	Corynebacteriales	Mycobacteriaceae	Mycolicibacterium	Mycolicibacterium smegmatis	Temperate	None	all 5 CVs
NC_042030	1034150	Uroviricota	Caudoviricetes	Caudovirales	Siphoviridae	Cheoctovirus	Mycobacterium virus Yoshi	58714	246196	Bacteria	Actinobacteria	Actinomycetia	Corynebacteriales	Mycobacteriaceae	Mycolicibacterium	Mycolicibacterium smegmatis	Temperate	None	all 5 CVs
NC_042051	1690426	Uroviricota	Caudoviricetes	Caudovirales	Siphoviridae	Likavirus	Streptomyces virus Aaronocolus	49562	1911	Bacteria	Actinobacteria	Actinomycetia	Streptomycetales	Streptomycetaceae	Streptomyces	Streptomyces griseus	Temperate	None	all 5 CVs
NC_042315	1034145	Uroviricota	Caudoviricetes	Caudovirales	Siphoviridae	Cheoctovirus	Mycobacterium virus Rockyhorror	56719	246196	Bacteria	Actinobacteria	Actinomycetia	Corynebacteriales	Mycobacteriaceae	Mycolicibacterium	Mycolicibacterium smegmatis	Temperate	None	all 5 CVs
NC_042323	1034112	Uroviricota	Caudoviricetes	Caudovirales	Siphoviridae	Cheoctovirus	Mycobacterium virus Mozy	57278	246196	Bacteria	Actinobacteria	Actinomycetia	Corynebacteriales	Mycobacteriaceae	Mycolicibacterium	Mycolicibacterium smegmatis	Temperate	None	all 5 CVs
NC_042324	1034113	Uroviricota	Caudoviricetes	Caudovirales	Siphoviridae	Fromanvirus	Mycobacterium virus Museum	51426	246196	Bacteria	Actinobacteria	Actinomycetia	Corynebacteriales	Mycobacteriaceae	Mycolicibacterium	Mycolicibacterium smegmatis	Temperate	None	all 5 CVs
NC_042325	1034114	Uroviricota	Caudoviricetes	Caudovirales	Siphoviridae	Timquatrovirus	Mycobacterium virus Pixie	61147	246196	Bacteria	Actinobacteria	Actinomycetia	Corynebacteriales	Mycobacteriaceae	Mycolicibacterium	Mycolicibacterium smegmatis	Temperate	None	all 5 CVs
NC_042329	1036613	Uroviricota	Caudoviricetes	Caudovirales	Siphoviridae	Fromanvirus	Mycobacterium virus Mrgordo	50988	246196	Bacteria	Actinobacteria	Actinomycetia	Corynebacteriales	Mycobacteriaceae	Mycolicibacterium	Mycolicibacterium smegmatis	Temperate	None	all 5 CVs
NC_042341	1225862	Uroviricota	Caudoviricetes	Caudovirales	Siphoviridae	Fromanvirus	Mycobacterium virus Rebeuca	51235	246196	Bacteria	Actinobacteria	Actinomycetia	Corynebacteriales	Mycobacteriaceae	Mycolicibacterium	Mycolicibacterium smegmatis	Temperate	None	all 5 CVs
NC_042342	1273707	Uroviricota	Caudoviricetes	Caudovirales	Podoviridae	Hollowayvirus	Pseudomonas virus H66	65270	287	Bacteria	Proteobacteria	Gammaproteobacteria	Pseudomonadales	Pseudomonadaceae	Pseudomonas	Pseudomonas aeruginosa	Temperate	None	all 5 CVs
NC_042342	1273707	Uroviricota	Caudoviricetes	Caudovirales	Podoviridae	Hollowayvirus	Pseudomonas virus H66	65270	208964	Bacteria	Proteobacteria	Gammaproteobacteria	Pseudomonadales	Pseudomonadaceae	Pseudomonas	Pseudomonas aeruginosa	Temperate	None	all 5 CVs
NC_042349	2560720	Uroviricota	Caudoviricetes	Caudovirales	Siphoviridae	Kryptosalinivirus	Salinibacter virus M8CC19	53812	761659	Bacteria	Bacteroidetes	NA	Bacteroidetes Order II. Incertae sedis	Rhodothermaceae	Salinibacter	Salinibacter ruber	Temperate	None	all 5 CVs
NC_041849	1211278	Uroviricota	Caudoviricetes	Caudovirales	Siphoviridae	Arequatrovirus	Streptomyces virus ELB20	51160	1931	Bacteria	Actinobacteria	Actinomycetia	Streptomycetales	Streptomycetaceae	Streptomyces	Streptomyces sp.	Temperate	None	all 5 CVs
NC_041860	1690427	Uroviricota	Caudoviricetes	Caudovirales	Siphoviridae	Likavirus	Streptomyces virus Danzina	50773	953739	Bacteria	Actinobacteria	Actinomycetia	Streptomycetales	Streptomycetaceae	Streptomyces	Streptomyces venezuelae	Temperate	None	all 5 CVs
NC_042052	1690428	Uroviricota	Caudoviricetes	Caudovirales	Siphoviridae	Likavirus	Streptomyces virus Hydra	50727	1911	Bacteria	Actinobacteria	Actinomycetia	Streptomycetales	Streptomycetaceae	Streptomyces	Streptomyces griseus	Temperate	None	all 5 CVs
NC_009760	458639	Uroviricota	Caudoviricetes	Caudovirales	Myoviridae	NA	Bacillus phage 0305phi8-36	218948	1428	Bacteria	Firmicutes	Bacilli	Bacillales	Bacillaceae	Bacillus	Bacillus thuringiensis	Virulent	None	all 5 CVs
NC_022343	2169687	Uroviricota	Caudoviricetes	Caudovirales	Ackermannviridae	Taipeivirus	Klebsiella virus 0507KN21	159991	570	Bacteria	Proteobacteria	Gammaproteobacteria	Enterobacterales	Enterobacteriaceae	Klebsiella	NA	Virulent	None	all 5 CVs
NC_022343	2169687	Uroviricota	Caudoviricetes	Caudovirales	Ackermannviridae	Taipeivirus	Klebsiella virus 0507KN21	159991	573	Bacteria	Proteobacteria	Gammaproteobacteria	Enterobacterales	Enterobacteriaceae	Klebsiella	Klebsiella pneumoniae	Virulent	None	all 5 CVs
NC_001741	2003327	Phixviricota	Malgrandaviricetes	Petitvirales	Microviridae	Chlamydiamicrovirus	Chlamydia virus Chp1	4877	83554	Bacteria	Chlamydiae	Chlamydiia	Chlamydiales	Chlamydiaceae	Chlamydia	Chlamydia psittaci	Virulent	None	all 5 CVs
NC_012558	634168	Saleviricota	Huolimaviricetes	Haloruvirales	Pleolipoviridae	Alphapleolipovirus	Alphapleolipovirus HRPV1	7048	634157	Archaea	Euryarchaeota	Halobacteria	Haloferacales	Halorubraceae	Halorubrum	Halorubrum sp. PV6	Virulent	None	all 5 CVs
NC_003793	185959	Hofneiviricota	Faserviricetes	Tubulavirales	Plectroviridae	Vespertiliovirus	Spiroplasma virus C74	7768	2133	Bacteria	Tenericutes	Mollicutes	Entomoplasmatales	Spiroplasmataceae	Spiroplasma	Spiroplasma citri	Virulent	None	all 5 CVs
NC_003793	185959	Hofneiviricota	Faserviricetes	Tubulavirales	Plectroviridae	Vespertiliovirus	Spiroplasma virus C74	7768	2134	Bacteria	Tenericutes	Mollicutes	Entomoplasmatales	Spiroplasmataceae	Spiroplasma	Spiroplasma melliferum	Virulent	None	all 5 CVs
NC_001365	10854	Hofneiviricota	Faserviricetes	Tubulavirales	Plectroviridae	Vespertiliovirus	Spiroplasma virus R8A2B	8273	2133	Bacteria	Tenericutes	Mollicutes	Entomoplasmatales	Spiroplasmataceae	Spiroplasma	Spiroplasma citri	Virulent	None	all 5 CVs
NC_020843	754075	Uroviricota	Caudoviricetes	Caudovirales	Myoviridae	NA	Vibrio phage 11895-B1	126434	662	Bacteria	Proteobacteria	Gammaproteobacteria	Vibrionales	Vibrionaceae	Vibrio	NA	Virulent	None	all 5 CVs
NC_020843	754075	Uroviricota	Caudoviricetes	Caudovirales	Myoviridae	NA	Vibrio phage 11895-B1	126434	678	Bacteria	Proteobacteria	Gammaproteobacteria	Vibrionales	Vibrionaceae	Vibrio	Vibrio sp.	Virulent	None	all 5 CVs
NC_007807	347326	Uroviricota	Caudoviricetes	Caudovirales	Podoviridae	NA	Pseudomonas virus 119X	43365	287	Bacteria	Proteobacteria	Gammaproteobacteria	Pseudomonadales	Pseudomonadaceae	Pseudomonas	Pseudomonas aeruginosa	Virulent	None	all 5 CVs
NC_006356	294631	Uroviricota	Caudoviricetes	Caudovirales	Siphoviridae	NA	Flavobacterium phage 11b	36012	239	Bacteria	Bacteroidetes	Flavobacteriia	Flavobacteriales	Flavobacteriaceae	Flavobacterium	Flavobacterium sp.	Virulent	None	all 5 CVs
NC_015250	279006	Uroviricota	Caudoviricetes	Caudovirales	Myoviridae	NA	Acinetobacter virus 133	159801	40214	Bacteria	Proteobacteria	Gammaproteobacteria	Pseudomonadales	Moraxellaceae	Acinetobacter	Acinetobacter johnsonii	Virulent	None	all 5 CVs
NC_011703	581037	Uroviricota	Caudoviricetes	Caudovirales	Myoviridae	Pbunavirus	Pseudomonas virus 141	66235	286	Bacteria	Proteobacteria	Gammaproteobacteria	Pseudomonadales	Pseudomonadaceae	Pseudomonas	NA	Virulent	None	all 5 CVs
NC_011703	581037	Uroviricota	Caudoviricetes	Caudovirales	Myoviridae	Pbunavirus	Pseudomonas virus 141	66235	208964	Bacteria	Proteobacteria	Gammaproteobacteria	Pseudomonadales	Pseudomonadaceae	Pseudomonas	Pseudomonas aeruginosa	Virulent	None	all 5 CVs
NC_010576	475178	Uroviricota	Caudoviricetes	Caudovirales	Siphoviridae	NA	Lactococcus phage 1706	55597	1358	Bacteria	Firmicutes	Bacilli	Lactobacillales	Streptococcaceae	Lactococcus	Lactococcus lactis	Virulent	None	all 5 CVs
NC_002194	105154	Phixviricota	Malgrandaviricetes	Petitvirales	Microviridae	Chlamydiamicrovirus	Chlamydia virus Chp2	4563	83554	Bacteria	Chlamydiae	Chlamydiia	Chlamydiales	Chlamydiaceae	Chlamydia	Chlamydia psittaci	Virulent	None	all 5 CVs
NC_022323	1327956	Uroviricota	Caudoviricetes	Caudovirales	Myoviridae	Vequintavirus	Escherichia virus JES2013	136910	83334	Bacteria	Proteobacteria	Gammaproteobacteria	Enterobacterales	Enterobacteriaceae	Escherichia	Escherichia coli	Virulent	None	all 5 CVs
NC_022323	1327956	Uroviricota	Caudoviricetes	Caudovirales	Myoviridae	Vequintavirus	Escherichia virus JES2013	136910	511145	Bacteria	Proteobacteria	Gammaproteobacteria	Enterobacterales	Enterobacteriaceae	Escherichia	Escherichia coli	Virulent	None	all 5 CVs
NC_010821	198110	Uroviricota	Caudoviricetes	Caudovirales	Myoviridae	Phikzvirus	Pseudomonas phage 201phi2-1	316674	587753	Bacteria	Proteobacteria	Gammaproteobacteria	Pseudomonadales	Pseudomonadaceae	Pseudomonas	Pseudomonas chlororaphis	Virulent	None	all 5 CVs
NC_008208	233894	Uroviricota	Caudoviricetes	Caudovirales	Myoviridae	Tulanevirus	Aeromonas virus 25	161475	645	Bacteria	Proteobacteria	Gammaproteobacteria	Aeromonadales	Aeromonadaceae	Aeromonas	Aeromonas salmonicida	Virulent	None	all 5 CVs
NC_015249	669008	Uroviricota	Caudoviricetes	Caudovirales	Autographiviridae	Berlinvirus	Escherichia virus 285P	39270	562	Bacteria	Proteobacteria	Gammaproteobacteria	Enterobacterales	Enterobacteriaceae	Escherichia	Escherichia coli	Virulent	None	all 5 CVs
NC_007022	321023	Uroviricota	Caudoviricetes	Caudovirales	Myoviridae	Biquartavirus	Aeromonas virus 31	172963	645	Bacteria	Proteobacteria	Gammaproteobacteria	Aeromonadales	Aeromonadaceae	Aeromonas	Aeromonas salmonicida	Virulent	None	all 5 CVs
NC_021853	1262533	Uroviricota	Caudoviricetes	Caudovirales	Siphoviridae	Skunavirus	Lactococcus phage 340	32337	1359	Bacteria	Firmicutes	Bacilli	Lactobacillales	Streptococcaceae	Lactococcus	Lactococcus cremoris	Virulent	None	all 5 CVs
NC_021853	1262533	Uroviricota	Caudoviricetes	Caudovirales	Siphoviridae	Skunavirus	Lactococcus phage 340	32337	1360	Bacteria	Firmicutes	Bacilli	Lactobacillales	Streptococcaceae	Lactococcus	Lactococcus lactis	Virulent	None	all 5 CVs
NC_021853	1262533	Uroviricota	Caudoviricetes	Caudovirales	Siphoviridae	Skunavirus	Lactococcus phage 340	32337	272623	Bacteria	Firmicutes	Bacilli	Lactobacillales	Streptococcaceae	Lactococcus	Lactococcus lactis	Virulent	None	all 5 CVs
NC_007053	215167	Uroviricota	Caudoviricetes	Caudovirales	Siphoviridae	Triavirus	Staphylococcus virus 3a	43095	1280	Bacteria	Firmicutes	Bacilli	Bacillales	Staphylococcaceae	Staphylococcus	Staphylococcus aureus	Virulent	None	all 5 CVs
NC_003438	10855	Phixviricota	Malgrandaviricetes	Petitvirales	Microviridae	Spiromicrovirus	Spiroplasma virus SpV4	4421	2134	Bacteria	Tenericutes	Mollicutes	Entomoplasmatales	Spiroplasmataceae	Spiroplasma	Spiroplasma melliferum	Virulent	None	all 5 CVs
NC_007461	313629	Phixviricota	Malgrandaviricetes	Petitvirales	Microviridae	Chlamydiamicrovirus	Chlamydia phage 4	4530	83555	Bacteria	Chlamydiae	Chlamydiia	Chlamydiales	Chlamydiaceae	Chlamydia	Chlamydia abortus	Virulent	None	all 5 CVs
NC_005135	115987	Uroviricota	Caudoviricetes	Caudovirales	Myoviridae	Biquartavirus	Aeromonas virus 44RR2	173591	645	Bacteria	Proteobacteria	Gammaproteobacteria	Aeromonadales	Aeromonadaceae	Aeromonas	Aeromonas salmonicida	Virulent	None	all 5 CVs
NC_022968	1391428	Uroviricota	Caudoviricetes	Caudovirales	Myoviridae	Seunavirus	Escherichia virus 4MG	148567	83333	Bacteria	Proteobacteria	Gammaproteobacteria	Enterobacterales	Enterobacteriaceae	Escherichia	Escherichia coli	Virulent	None	all 5 CVs
NC_015251	260149	Uroviricota	Caudoviricetes	Caudovirales	Myoviridae	NA	Aeromonas virus 65	235229	645	Bacteria	Proteobacteria	Gammaproteobacteria	Aeromonadales	Aeromonadaceae	Aeromonas	Aeromonas salmonicida	Virulent	None	all 5 CVs
NC_021867	1325731	Uroviricota	Caudoviricetes	Caudovirales	Siphoviridae	Unahavirus	Flavobacterium virus 6H	46978	96345	Bacteria	Bacteroidetes	Flavobacteriia	Flavobacteriales	Flavobacteriaceae	Flavobacterium	Flavobacterium psychrophilum	Virulent	None	all 5 CVs
NC_019519	1161931	Uroviricota	Caudoviricetes	Caudovirales	Myoviridae	Schmittlotzvirus	Agrobacterium virus 7-7-1	69391	861208	Bacteria	Proteobacteria	Alphaproteobacteria	Hyphomicrobiales	Rhizobiaceae	Agrobacterium	Agrobacterium fabacearum	Virulent	None	all 5 CVs
NC_008370	213769	Uroviricota	Caudoviricetes	Caudovirales	Siphoviridae	Skunavirus	Lactococcus virus 712	30510	1358	Bacteria	Firmicutes	Bacilli	Lactobacillales	Streptococcaceae	Lactococcus	Lactococcus lactis	Virulent	None	all 5 CVs
NC_007806	347325	Uroviricota	Caudoviricetes	Caudovirales	Siphoviridae	Septimatrevirus	Pseudomonas virus 73	42999	287	Bacteria	Proteobacteria	Gammaproteobacteria	Pseudomonadales	Pseudomonadaceae	Pseudomonas	Pseudomonas aeruginosa	Virulent	None	all 5 CVs
NC_010353	459845	Uroviricota	Caudoviricetes	Caudovirales	Siphoviridae	Brussowvirus	Streptococcus virus 858	35543	1308	Bacteria	Firmicutes	Bacilli	Lactobacillales	Streptococcaceae	Streptococcus	Streptococcus thermophilus	Virulent	None	all 5 CVs
NC_016657	444875	Uroviricota	Caudoviricetes	Caudovirales	Autographiviridae	Tangaroavirus	Prochlorococcus virus 951510a	47055	167542	Bacteria	Cyanobacteria	NA	Synechococcales	Prochloraceae	Prochlorococcus	Prochlorococcus marinus	Virulent	None	all 5 CVs
NC_018088	765765	Uroviricota	Caudoviricetes	Caudovirales	Siphoviridae	Franklinbayvirus	Colwellia virus 9A	104936	28228	Bacteria	Proteobacteria	Gammaproteobacteria	Alteromonadales	Colwelliaceae	Colwellia	NA	Virulent	None	all 5 CVs
NC_018088	765765	Uroviricota	Caudoviricetes	Caudovirales	Siphoviridae	Franklinbayvirus	Colwellia virus 9A	104936	167879	Bacteria	Proteobacteria	Gammaproteobacteria	Alteromonadales	Colwelliaceae	Colwellia	Colwellia psychrerythraea	Virulent	None	all 5 CVs
NC_015253	857312	Uroviricota	Caudoviricetes	Caudovirales	Herelleviridae	NA	Brochothrix virus A9	127065	2756	Bacteria	Firmicutes	Bacilli	Bacillales	Listeriaceae	Brochothrix	Brochothrix thermosphacta	Virulent	None	all 5 CVs
NC_021337	1273713	Uroviricota	Caudoviricetes	Caudovirales	Autographiviridae	Friunavirus	Acinetobacter virus AB3	31185	470	Bacteria	Proteobacteria	Gammaproteobacteria	Pseudomonadales	Moraxellaceae	Acinetobacter	Acinetobacter baumannii	Virulent	None	all 5 CVs
NC_013645	633135	Uroviricota	Caudoviricetes	Caudovirales	Siphoviridae	Moineauvirus	Streptococcus virus phiAbc2	34882	1308	Bacteria	Firmicutes	Bacilli	Lactobacillales	Streptococcaceae	Streptococcus	Streptococcus thermophilus	Virulent	None	all 5 CVs
NC_021316	1235824	Uroviricota	Caudoviricetes	Caudovirales	Autographiviridae	Friunavirus	Acinetobacter virus Abp1	42185	470	Bacteria	Proteobacteria	Gammaproteobacteria	Pseudomonadales	Moraxellaceae	Acinetobacter	Acinetobacter baumannii	Virulent	None	all 5 CVs
NC_014660	762660	Uroviricota	Caudoviricetes	Caudovirales	Myoviridae	NA	Acinetobacter phage Ac42	167716	469	Bacteria	Proteobacteria	Gammaproteobacteria	Pseudomonadales	Moraxellaceae	Acinetobacter	NA	Virulent	None	all 5 CVs
NC_019444	1079998	Uroviricota	Caudoviricetes	Caudovirales	Myoviridae	Acionnavirus	Synechococcus phage ACG-2014c	176043	32051	Bacteria	Cyanobacteria	NA	Synechococcales	Synechococcaceae	Synechococcus	Synechococcus sp. WH 7803	Virulent	None	all 5 CVs
NC_014661	760732	Uroviricota	Caudoviricetes	Caudovirales	Myoviridae	NA	Acinetobacter phage Acj61	164093	40214	Bacteria	Proteobacteria	Gammaproteobacteria	Pseudomonadales	Moraxellaceae	Acinetobacter	Acinetobacter johnsonii	Virulent	None	all 5 CVs
NC_014663	760939	Uroviricota	Caudoviricetes	Caudovirales	Myoviridae	NA	Acinetobacter phage Acj9	169947	40214	Bacteria	Proteobacteria	Gammaproteobacteria	Pseudomonadales	Moraxellaceae	Acinetobacter	Acinetobacter johnsonii	Virulent	None	all 5 CVs
NC_022328	1354507	Uroviricota	Caudoviricetes	Caudovirales	Siphoviridae	Coopervirus	Mycobacterium virus Adawi	70236	246196	Bacteria	Actinobacteria	Actinomycetia	Corynebacteriales	Mycobacteriaceae	Mycolicibacterium	Mycolicibacterium smegmatis	Virulent	None	all 5 CVs
NC_019725	1216926	Uroviricota	Caudoviricetes	Caudovirales	Drexlerviridae	Tunavirus	Escherichia virus ADB2	50552	562	Bacteria	Proteobacteria	Gammaproteobacteria	Enterobacterales	Enterobacteriaceae	Escherichia	Escherichia coli	Virulent	None	all 5 CVs
NC_020879	1198014	Uroviricota	Caudoviricetes	Caudovirales	Myoviridae	Tulanevirus	Aeromonas virus Aes12	161978	647	Bacteria	Proteobacteria	Gammaproteobacteria	Aeromonadales	Aeromonadaceae	Aeromonas	Aeromonas sp.	Virulent	None	all 5 CVs
NC_019543	1198013	Uroviricota	Caudoviricetes	Caudovirales	Myoviridae	Tulanevirus	Aeromonas virus Aes508	160646	645	Bacteria	Proteobacteria	Gammaproteobacteria	Aeromonadales	Aeromonadaceae	Aeromonas	Aeromonas salmonicida	Virulent	None	all 5 CVs
NC_019923	1235689	Uroviricota	Caudoviricetes	Caudovirales	Podoviridae	NA	Pseudomonas phage AF	42689	303	Bacteria	Proteobacteria	Gammaproteobacteria	Pseudomonadales	Pseudomonadaceae	Pseudomonas	Pseudomonas putida	Virulent	None	all 5 CVs
NC_013693	637730	Uroviricota	Caudoviricetes	Caudovirales	Ackermannviridae	Agtrevirus	Shigella virus AG3	158006	621	Bacteria	Proteobacteria	Gammaproteobacteria	Enterobacterales	Enterobacteriaceae	Shigella	Shigella boydii	Virulent	None	all 5 CVs
NC_017969	2681605	Uroviricota	Caudoviricetes	Caudovirales	Demerecviridae	Tequintavirus	Escherichia virus AKFV33	108853	562	Bacteria	Proteobacteria	Gammaproteobacteria	Enterobacterales	Enterobacteriaceae	Escherichia	Escherichia coli	Virulent	None	all 5 CVs
NC_001330	10849	Phixviricota	Malgrandaviricetes	Petitvirales	Microviridae	Alphatrevirus	Escherichia virus alpha3	6087	562	Bacteria	Proteobacteria	Gammaproteobacteria	Enterobacterales	Enterobacteriaceae	Escherichia	Escherichia coli	Virulent	None	all 5 CVs
NC_013598	682370	Uroviricota	Caudoviricetes	Caudovirales	Siphoviridae	Brussowvirus	Streptococcus virus ALQ132	35525	1308	Bacteria	Firmicutes	Bacilli	Lactobacillales	Streptococcaceae	Streptococcus	Streptococcus thermophilus	Virulent	None	all 5 CVs
NC_020478	1273739	Uroviricota	Caudoviricetes	Caudovirales	Siphoviridae	Andromedavirus	Bacillus virus Andromeda	49259	1189615	Bacteria	Firmicutes	Bacilli	Bacillales	Bacillaceae	Bacillus	Bacillus pumilus	Virulent	None	all 5 CVs
NC_017984	1187128	Uroviricota	Caudoviricetes	Caudovirales	Myoviridae	Obolenskvirus	Acinetobacter virus AP22	46387	470	Bacteria	Proteobacteria	Gammaproteobacteria	Pseudomonadales	Moraxellaceae	Acinetobacter	Acinetobacter baumannii	Virulent	None	all 5 CVs
NC_011523	513550	Preplasmiviricota	Tectiliviricetes	Kalamavirales	Tectiviridae	Betatectivirus	Bacillus virus AP50	14398	1392	Bacteria	Firmicutes	Bacilli	Bacillales	Bacillaceae	Bacillus	Bacillus anthracis	Virulent	None	all 5 CVs
NC_017688	1165134	Uroviricota	Caudoviricetes	Caudovirales	Siphoviridae	Skunavirus	Lactococcus virus ASCC191	32414	1358	Bacteria	Firmicutes	Bacilli	Lactobacillales	Streptococcaceae	Lactococcus	Lactococcus lactis	Virulent	None	all 5 CVs
NC_010363	503388	Uroviricota	Caudoviricetes	Caudovirales	Podoviridae	NA	Lactococcus phage asccphi28	18762	1358	Bacteria	Firmicutes	Bacilli	Lactobacillales	Streptococcaceae	Lactococcus	Lactococcus lactis	Virulent	None	all 5 CVs
NC_019916	1225794	Uroviricota	Caudoviricetes	Caudovirales	Siphoviridae	Coetzeevirus	Lactobacillus virus ATCC8014	38002	1590	Bacteria	Firmicutes	Bacilli	Lactobacillales	Lactobacillaceae	Lactiplantibacillus	Lactiplantibacillus plantarum	Virulent	None	all 5 CVs
NC_009643	338473	Uroviricota	Caudoviricetes	Caudovirales	Podoviridae	NA	Actinomyces virus Av1	17171	1655	Bacteria	Actinobacteria	Actinomycetia	Actinomycetales	Actinomycetaceae	Actinomyces	Actinomyces naeslundii	Virulent	None	all 5 CVs
NC_009813	330397	Uroviricota	Caudoviricetes	Caudovirales	Myoviridae	NA	Listeria phage B054	48172	1639	Bacteria	Firmicutes	Bacilli	Bacillales	Listeriaceae	Listeria	Listeria monocytogenes	Virulent	None	all 5 CVs
NC_016770	1105171	Uroviricota	Caudoviricetes	Caudovirales	Siphoviridae	NA	Bacteroides phage B124-14	47159	817	Bacteria	Bacteroidetes	Bacteroidia	Bacteroidales	Bacteroidaceae	Bacteroides	Bacteroides fragilis	Virulent	None	all 5 CVs
NC_018863	1141133	Uroviricota	Caudoviricetes	Caudovirales	Herelleviridae	Bequatrovirus	Bacillus virus B4	162596	1396	Bacteria	Firmicutes	Bacilli	Bacillales	Bacillaceae	Bacillus	Bacillus cereus	Virulent	None	all 5 CVs
NC_011222	99179	Uroviricota	Caudoviricetes	Caudovirales	Siphoviridae	NA	Bacteroides phage B40-8	44929	817	Bacteria	Bacteroidetes	Bacteroidia	Bacteroidales	Bacteroidaceae	Bacteroides	Bacteroides fragilis	Virulent	None	all 5 CVs
NC_009990	469660	Uroviricota	Caudoviricetes	Caudovirales	Podoviridae	NA	Thalassomonas phage BA3	37313	280483	Bacteria	Proteobacteria	Gammaproteobacteria	Alteromonadales	Colwelliaceae	Thalassotalea	Thalassotalea loyana	Virulent	None	all 5 CVs
NC_022331	1354508	Uroviricota	Caudoviricetes	Caudovirales	Siphoviridae	Coopervirus	Mycobacterium virus Bane1	69309	246196	Bacteria	Actinobacteria	Actinomycetia	Corynebacteriales	Mycobacteriaceae	Mycolicibacterium	Mycolicibacterium smegmatis	Virulent	None	all 5 CVs
NC_018856	57477	Uroviricota	Caudoviricetes	Caudovirales	Herelleviridae	Bastillevirus	Bacillus virus Bastille	153962	1396	Bacteria	Firmicutes	Bacilli	Bacillales	Bacillaceae	Bacillus	Bacillus cereus	Virulent	None	all 5 CVs
NC_018086	1173135	Uroviricota	Caudoviricetes	Caudovirales	Siphoviridae	Saphexavirus	Enterococcus virus BC611	53996	1351	Bacteria	Firmicutes	Bacilli	Lactobacillales	Enterococcaceae	Enterococcus	Enterococcus faecalis	Virulent	None	all 5 CVs
NC_019515	1136534	Uroviricota	Caudoviricetes	Caudovirales	Myoviridae	NA	Bacillus phage BCD7	93839	1396	Bacteria	Firmicutes	Bacilli	Bacillales	Bacillaceae	Bacillus	Bacillus cereus	Virulent	None	all 5 CVs
NC_007497	348137	Uroviricota	Caudoviricetes	Caudovirales	Siphoviridae	NA	Burkholderia phage Bcep176	44856	292	Bacteria	Proteobacteria	Betaproteobacteria	Burkholderiales	Burkholderiaceae	Burkholderia	Burkholderia cepacia	Virulent	None	all 5 CVs
NC_005262	242527	Uroviricota	Caudoviricetes	Caudovirales	Podoviridae	Lessievirus	Burkholderia virus Bcep22	63882	32008	Bacteria	Proteobacteria	Betaproteobacteria	Burkholderiales	Burkholderiaceae	Burkholderia	NA	Virulent	None	all 5 CVs
NC_005262	242527	Uroviricota	Caudoviricetes	Caudovirales	Podoviridae	Lessievirus	Burkholderia virus Bcep22	63882	95486	Bacteria	Proteobacteria	Betaproteobacteria	Burkholderiales	Burkholderiaceae	Burkholderia	Burkholderia cenocepacia	Virulent	None	all 5 CVs
NC_009015	417280	Uroviricota	Caudoviricetes	Caudovirales	Myoviridae	Pbunavirus	Burkholderia virus BcepF1	72415	152480	Bacteria	Proteobacteria	Betaproteobacteria	Burkholderiales	Burkholderiaceae	Burkholderia	Burkholderia ambifaria	Virulent	None	all 5 CVs
NC_009447	437329	Uroviricota	Caudoviricetes	Caudovirales	Siphoviridae	NA	Burkholderia phage BcepGomr	52414	292	Bacteria	Proteobacteria	Betaproteobacteria	Burkholderiales	Burkholderiaceae	Burkholderia	Burkholderia cepacia	Virulent	None	all 5 CVs
NC_005091	242861	Uroviricota	Caudoviricetes	Caudovirales	Siphoviridae	Nazgulvirus	Burkholderia virus BcepNazgul	57455	292	Bacteria	Proteobacteria	Betaproteobacteria	Burkholderiales	Burkholderiaceae	Burkholderia	Burkholderia cepacia	Virulent	None	all 5 CVs
NC_009604	446807	Uroviricota	Caudoviricetes	Caudovirales	Myoviridae	Naesvirus	Burkholderia virus BcepNY3	47382	331272	Bacteria	Proteobacteria	Betaproteobacteria	Burkholderiales	Burkholderiaceae	Burkholderia	Burkholderia cenocepacia	Virulent	None	all 5 CVs
NC_018860	1126950	Uroviricota	Caudoviricetes	Caudovirales	Herelleviridae	Tsarbombavirus	Bacillus virus BCP78	156176	1396	Bacteria	Firmicutes	Bacilli	Bacillales	Bacillaceae	Bacillus	Bacillus cereus	Virulent	None	all 5 CVs
NC_016764	1100790	Uroviricota	Caudoviricetes	Caudovirales	Autographiviridae	Bifseptvirus	Pseudomonas virus Bf7	40058	29442	Bacteria	Proteobacteria	Gammaproteobacteria	Pseudomonadales	Pseudomonadaceae	Pseudomonas	Pseudomonas tolaasii	Virulent	None	all 5 CVs
NC_009799	28358	Uroviricota	Caudoviricetes	Caudovirales	Siphoviridae	Sasvirus	Corynebacterium virus BFK20	42972	92706	Bacteria	Actinobacteria	Actinomycetia	Corynebacteriales	Corynebacteriaceae	Corynebacterium	[Brevibacterium] flavum	Virulent	None	all 5 CVs
NC_011046	494269	Uroviricota	Caudoviricetes	Caudovirales	Siphoviridae	Skunavirus	Lactococcus virus Bibb29	29305	1357	Bacteria	Firmicutes	Bacilli	Lactobacillales	Streptococcaceae	Lactococcus	NA	Virulent	None	all 5 CVs
NC_022769	1406781	Uroviricota	Caudoviricetes	Caudovirales	Herelleviridae	Bequatrovirus	Bacillus virus Bigbertha	165238	29339	Bacteria	Firmicutes	Bacilli	Bacillales	Bacillaceae	Bacillus	Bacillus thuringiensis	Virulent	None	all 5 CVs
NC_022773	1406782	Uroviricota	Caudoviricetes	Caudovirales	Siphoviridae	Andromedavirus	Bacillus virus Blastoid	50354	1408	Bacteria	Firmicutes	Bacilli	Bacillales	Bacillaceae	Bacillus	Bacillus pumilus	Virulent	None	all 5 CVs
NC_021861	1229751	Uroviricota	Caudoviricetes	Caudovirales	Siphoviridae	NA	Lactococcus phage BM13	30910	1358	Bacteria	Firmicutes	Bacilli	Lactobacillales	Streptococcaceae	Lactococcus	Lactococcus lactis	Virulent	None	all 5 CVs
NC_019500	1052121	Uroviricota	Caudoviricetes	Caudovirales	Myoviridae	Dhakavirus	Escherichia virus Bp7	168066	562	Bacteria	Proteobacteria	Gammaproteobacteria	Enterobacterales	Enterobacteriaceae	Escherichia	Escherichia coli	Virulent	None	all 5 CVs
NC_019541	1221835	Uroviricota	Caudoviricetes	Caudovirales	Siphoviridae	Vieuvirus	Acinetobacter virus B1251	45364	470	Bacteria	Proteobacteria	Gammaproteobacteria	Pseudomonadales	Moraxellaceae	Acinetobacter	Acinetobacter baumannii	Virulent	None	all 5 CVs
NC_018857	1136731	Uroviricota	Caudoviricetes	Caudovirales	Herelleviridae	Wphvirus	Bacillus virus BPS13	158305	1396	Bacteria	Firmicutes	Bacilli	Bacillales	Bacillaceae	Bacillus	Bacillus cereus	Virulent	None	all 5 CVs
NC_019449	508419	Uroviricota	Caudoviricetes	Caudovirales	Siphoviridae	Cequinquevirus	Lactobacillus virus c5	31841	1585	Bacteria	Firmicutes	Bacilli	Lactobacillales	Lactobacillaceae	Lactobacillus	Lactobacillus delbrueckii	Virulent	None	all 5 CVs
NC_022761	1406783	Uroviricota	Caudoviricetes	Caudovirales	Herelleviridae	Okubovirus	Bacillus virus Camphawk	146193	1423	Bacteria	Firmicutes	Bacilli	Bacillales	Bacillaceae	Bacillus	Bacillus subtilis	Virulent	None	all 5 CVs
NC_013155	665883	Uroviricota	Caudoviricetes	Caudovirales	Siphoviridae	Skunavirus	Lactococcus virus CB13	32182	1358	Bacteria	Firmicutes	Bacilli	Lactobacillales	Streptococcaceae	Lactococcus	Lactococcus lactis	Virulent	None	all 5 CVs
NC_013152	665884	Uroviricota	Caudoviricetes	Caudovirales	Siphoviridae	Skunavirus	Lactococcus virus CB14	29459	1358	Bacteria	Firmicutes	Bacilli	Lactobacillales	Streptococcaceae	Lactococcus	Lactococcus lactis	Virulent	None	all 5 CVs
NC_016570	1987159	Uroviricota	Caudoviricetes	Caudovirales	Ackermannviridae	Kuttervirus	Escherichia virus CBA120	157304	562	Bacteria	Proteobacteria	Gammaproteobacteria	Enterobacterales	Enterobacteriaceae	Escherichia	Escherichia coli	Virulent	None	all 5 CVs
NC_016570	1987159	Uroviricota	Caudoviricetes	Caudovirales	Ackermannviridae	Kuttervirus	Escherichia virus CBA120	157304	83334	Bacteria	Proteobacteria	Gammaproteobacteria	Enterobacterales	Enterobacteriaceae	Escherichia	Escherichia coli	Virulent	None	all 5 CVs
NC_019538	1204516	Uroviricota	Caudoviricetes	Caudovirales	Myoviridae	NA	Aeromonas phage CC2	231743	644	Bacteria	Proteobacteria	Gammaproteobacteria	Aeromonadales	Aeromonadaceae	Aeromonas	Aeromonas hydrophila	Virulent	None	all 5 CVs
NC_014662	709484	Uroviricota	Caudoviricetes	Caudovirales	Myoviridae	Karamvirus	Escherichia virus CC31	165540	562	Bacteria	Proteobacteria	Gammaproteobacteria	Enterobacterales	Enterobacteriaceae	Escherichia	Escherichia coli	Virulent	None	all 5 CVs
NC_019406	1211640	Uroviricota	Caudoviricetes	Caudovirales	Siphoviridae	Colossusvirus	Caulobacter virus CcrColossus	279967	155892	Bacteria	Proteobacteria	Alphaproteobacteria	Caulobacterales	Caulobacteraceae	Caulobacter	Caulobacter vibrioides	Virulent	None	all 5 CVs
NC_020844	754067	Uroviricota	Caudoviricetes	Caudovirales	Siphoviridae	NA	Salicola phage CGphi29	40695	332339	Bacteria	Proteobacteria	Gammaproteobacteria	Oceanospirillales	Halomonadaceae	Salicola	NA	Virulent	None	all 5 CVs
NC_020844	754067	Uroviricota	Caudoviricetes	Caudovirales	Siphoviridae	NA	Salicola phage CGphi29	40695	1905321	Bacteria	Proteobacteria	Gammaproteobacteria	Oceanospirillales	Halomonadaceae	Salicola	Salicola sp.	Virulent	None	all 5 CVs
NC_021537	754066	Uroviricota	Caudoviricetes	Caudovirales	Siphoviridae	NA	Halorubrum phage CGphi46	39784	1879286	Archaea	Euryarchaeota	Halobacteria	Haloferacales	Halorubraceae	Halorubrum	Halorubrum sp.	Virulent	None	all 5 CVs
NC_022974	1327965	Uroviricota	Caudoviricetes	Caudovirales	Myoviridae	Nankokuvirus	Pseudomonas virus PAKP3	88255	1227568	Bacteria	Proteobacteria	Gammaproteobacteria	Pseudomonadales	Pseudomonadaceae	Pseudomonas	Pseudomonas aeruginosa	Virulent	None	all 5 CVs
NC_016161	2681621	Uroviricota	Caudoviricetes	Caudovirales	Siphoviridae	Coetzeevirus	Pediococcus virus cIP1	38013	1253	Bacteria	Firmicutes	Bacilli	Lactobacillales	Lactobacillaceae	Pediococcus	NA	Virulent	None	all 5 CVs
NC_019457	10689	Uroviricota	Caudoviricetes	Caudovirales	Myoviridae	NA	Vibrio phage CP-T1	44492	666	Bacteria	Proteobacteria	Gammaproteobacteria	Vibrionales	Vibrionaceae	Vibrio	Vibrio cholerae	Virulent	None	all 5 CVs
NC_019933	1188794	Uroviricota	Caudoviricetes	Caudovirales	Siphoviridae	Klementvirus	Xanthomonas virus CP1	43870	346	Bacteria	Proteobacteria	Gammaproteobacteria	Xanthomonadales	Xanthomonadaceae	Xanthomonas	Xanthomonas citri	Virulent	None	all 5 CVs
NC_020205	1188795	Uroviricota	Caudoviricetes	Caudovirales	Podoviridae	NA	Xanthomonas citri phage CP2	42963	346	Bacteria	Proteobacteria	Gammaproteobacteria	Xanthomonadales	Xanthomonadaceae	Xanthomonas	Xanthomonas citri	Virulent	None	all 5 CVs
NC_027997	722417	Uroviricota	Caudoviricetes	Caudovirales	Myoviridae	Firehammervirus	Campylobacter virus CP220	177534	205	Bacteria	Proteobacteria	Epsilonproteobacteria	Campylobacterales	Campylobacteraceae	Campylobacter	Campylobacter sp.	Virulent	None	all 5 CVs
NC_018861	1229752	Uroviricota	Caudoviricetes	Caudovirales	Myoviridae	Fletchervirus	Campylobacter virus CP30A	133572	32022	Bacteria	Proteobacteria	Epsilonproteobacteria	Campylobacterales	Campylobacteraceae	Campylobacter	Campylobacter jejuni	Virulent	None	all 5 CVs
NC_018861	1229752	Uroviricota	Caudoviricetes	Caudovirales	Myoviridae	Fletchervirus	Campylobacter virus CP30A	133572	1201032	Bacteria	Proteobacteria	Epsilonproteobacteria	Campylobacterales	Campylobacteraceae	Campylobacter	Campylobacter jejuni	Virulent	None	all 5 CVs
NC_002180	1986029	Phixviricota	Malgrandaviricetes	Petitvirales	Microviridae	Chlamydiamicrovirus	Chlamydia virus CPAR39	4532	115711	Bacteria	Chlamydiae	Chlamydiia	Chlamydiales	Chlamydiaceae	Chlamydia	Chlamydia pneumoniae	Virulent	None	all 5 CVs
NC_027996	722418	Uroviricota	Caudoviricetes	Caudovirales	Myoviridae	Firehammervirus	Campylobacter virus CPt10	175720	194	Bacteria	Proteobacteria	Epsilonproteobacteria	Campylobacterales	Campylobacteraceae	Campylobacter	NA	Virulent	None	all 5 CVs
NC_016562	1110702	Uroviricota	Caudoviricetes	Caudovirales	Myoviridae	Fletchervirus	Campylobacter virus CPX	132662	197	Bacteria	Proteobacteria	Epsilonproteobacteria	Campylobacterales	Campylobacteraceae	Campylobacter	Campylobacter jejuni	Virulent	None	all 5 CVs
NC_017974	1162295	Uroviricota	Caudoviricetes	Caudovirales	Myoviridae	Certrevirus	Cronobacter virus CR3	149273	28141	Bacteria	Proteobacteria	Gammaproteobacteria	Enterobacterales	Enterobacteriaceae	Cronobacter	Cronobacter sakazakii	Virulent	None	all 5 CVs
NC_021531	1195085	Uroviricota	Caudoviricetes	Caudovirales	Myoviridae	Derbicusvirus	Cronobacter phage CR5	223989	28141	Bacteria	Proteobacteria	Gammaproteobacteria	Enterobacterales	Enterobacteriaceae	Cronobacter	Cronobacter sakazakii	Virulent	None	all 5 CVs
NC_020479	1273740	Uroviricota	Caudoviricetes	Caudovirales	Siphoviridae	Andromedavirus	Bacillus virus Curly	49425	1189615	Bacteria	Firmicutes	Bacilli	Bacillales	Bacillaceae	Bacillus	Bacillus pumilus	Virulent	None	all 5 CVs
NC_019540	1161935	Uroviricota	Caudoviricetes	Caudovirales	Autographiviridae	NA	Salinivibrio phage CW02	49390	51367	Bacteria	Proteobacteria	Gammaproteobacteria	Vibrionales	Vibrionaceae	Salinivibrio	Salinivibrio costicola	Virulent	None	all 5 CVs
NC_013594	665033	Uroviricota	Caudoviricetes	Caudovirales	Myoviridae	Muvirus	Escherichia phage D108	37235	562	Bacteria	Proteobacteria	Gammaproteobacteria	Enterobacterales	Enterobacteriaceae	Escherichia	Escherichia coli	Virulent	None	all 5 CVs
NC_021068	573171	Uroviricota	Caudoviricetes	Caudovirales	Podoviridae	NA	Vibrio phage douglas 12A4	57611	668	Bacteria	Proteobacteria	Gammaproteobacteria	Vibrionales	Vibrionaceae	Aliivibrio	Aliivibrio fischeri	Virulent	None	all 5 CVs
NC_015274	59241	Uroviricota	Caudoviricetes	Caudovirales	Siphoviridae	NA	Streptococcus phage Dp-1	56506	1313	Bacteria	Firmicutes	Bacilli	Lactobacillales	Streptococcaceae	Streptococcus	Streptococcus pneumoniae	Virulent	None	all 5 CVs
NC_018854	1604356	Uroviricota	Caudoviricetes	Caudovirales	Podoviridae	Gamaleyavirus	Escherichia virus ECBP1	69855	562	Bacteria	Proteobacteria	Gammaproteobacteria	Enterobacterales	Enterobacteriaceae	Escherichia	Escherichia coli	Virulent	None	all 5 CVs
NC_011042	532075	Uroviricota	Caudoviricetes	Caudovirales	Autographiviridae	Kayfunavirus	Escherichia virus EcoDS1	39252	562	Bacteria	Proteobacteria	Gammaproteobacteria	Enterobacterales	Enterobacteriaceae	Escherichia	Escherichia coli	Virulent	None	all 5 CVs
NC_019485	942016	Uroviricota	Caudoviricetes	Caudovirales	Podoviridae	NA	Enterobacter phage EcP1	59080	550	Bacteria	Proteobacteria	Gammaproteobacteria	Enterobacterales	Enterobacteriaceae	Enterobacter	Enterobacter cloacae	Virulent	None	all 5 CVs
NC_012419	627087	Uroviricota	Caudoviricetes	Caudovirales	Siphoviridae	NA	Enterococcus phage EFAP-1	21115	1351	Bacteria	Firmicutes	Bacilli	Lactobacillales	Enterococcaceae	Enterococcus	Enterococcus faecalis	Virulent	None	all 5 CVs
NC_015270	767806	Uroviricota	Caudoviricetes	Caudovirales	Siphoviridae	NA	Enterococcus phage EFRM31	16945	1351	Bacteria	Firmicutes	Bacilli	Lactobacillales	Enterococcaceae	Enterococcus	Enterococcus faecalis	Virulent	None	all 5 CVs
NC_007623	273133	Uroviricota	Caudoviricetes	Caudovirales	Myoviridae	Elvirus	Pseudomonas virus EL	211215	287	Bacteria	Proteobacteria	Gammaproteobacteria	Pseudomonadales	Pseudomonadaceae	Pseudomonas	Pseudomonas aeruginosa	Virulent	None	all 5 CVs
NC_019524	1150990	Uroviricota	Caudoviricetes	Caudovirales	Siphoviridae	NA	Enterobacter phage Enc34	60496	69218	Bacteria	Proteobacteria	Gammaproteobacteria	Enterobacterales	Enterobacteriaceae	Enterobacter	Enterobacter cancerogenus	Virulent	None	all 5 CVs
NC_019539	1163482	Uroviricota	Caudoviricetes	Caudovirales	Siphoviridae	Jerseyvirus	Salmonella virus Ent1	42391	149539	Bacteria	Proteobacteria	Gammaproteobacteria	Enterobacterales	Enterobacteriaceae	Salmonella	Salmonella enterica	Virulent	None	all 5 CVs
NC_020477	1273741	Uroviricota	Caudoviricetes	Caudovirales	Siphoviridae	Andromedavirus	Bacillus virus Eoghan	49458	1189615	Bacteria	Firmicutes	Bacilli	Bacillales	Bacillaceae	Bacillus	Bacillus pumilus	Virulent	None	all 5 CVs
NC_016566	1109721	Uroviricota	Caudoviricetes	Caudovirales	Siphoviridae	Dhillonvirus	Shigella virus EP23	44077	624	Bacteria	Proteobacteria	Gammaproteobacteria	Enterobacterales	Enterobacteriaceae	Shigella	Shigella sonnei	Virulent	None	all 5 CVs
NC_010583	491003	Uroviricota	Caudoviricetes	Caudovirales	Demerecviridae	Epseptimavirus	Escherichia virus EPS7	111382	562	Bacteria	Proteobacteria	Gammaproteobacteria	Enterobacterales	Enterobacteriaceae	Escherichia	Escherichia coli	Virulent	None	all 5 CVs
NC_009014	418443	Uroviricota	Caudoviricetes	Caudovirales	Autographiviridae	Eracentumvirus	Erwinia virus Era103	45445	552	Bacteria	Proteobacteria	Gammaproteobacteria	Enterobacterales	Erwiniaceae	Erwinia	Erwinia amylovora	Virulent	None	all 5 CVs
NC_019509	1073767	Uroviricota	Caudoviricetes	Caudovirales	Drexlerviridae	NA	Cronobacter virus Esp2949-1	49116	28141	Bacteria	Proteobacteria	Gammaproteobacteria	Enterobacterales	Enterobacteriaceae	Cronobacter	Cronobacter sakazakii	Virulent	None	all 5 CVs
NC_021563	1282995	Uroviricota	Caudoviricetes	Caudovirales	Siphoviridae	NA	Serratia phage Eta	42724	615	Bacteria	Proteobacteria	Gammaproteobacteria	Enterobacterales	Yersiniaceae	Serratia	Serratia marcescens	Virulent	None	all 5 CVs
NC_007810	347329	Uroviricota	Caudoviricetes	Caudovirales	Myoviridae	Pbunavirus	Pseudomonas virus F8	66015	287	Bacteria	Proteobacteria	Gammaproteobacteria	Pseudomonadales	Pseudomonadaceae	Pseudomonas	Pseudomonas aeruginosa	Virulent	None	all 5 CVs
NC_007814	345922	Uroviricota	Caudoviricetes	Caudovirales	Siphoviridae	Wbetavirus	Bacillus phage Fah	37974	1392	Bacteria	Firmicutes	Bacilli	Bacillales	Bacillaceae	Bacillus	Bacillus anthracis	Virulent	None	all 5 CVs
NC_007814	345922	Uroviricota	Caudoviricetes	Caudovirales	Siphoviridae	Wbetavirus	Bacillus phage Fah	37974	1396	Bacteria	Firmicutes	Bacilli	Bacillales	Bacillaceae	Bacillus	Bacillus cereus	Virulent	None	all 5 CVs
NC_022744	1407608	Uroviricota	Caudoviricetes	Caudovirales	Autographiviridae	Berlinvirus	Erwinia virus FE44	39860	558	Bacteria	Proteobacteria	Gammaproteobacteria	Enterobacterales	Erwiniaceae	Erwinia	Erwinia sp.	Virulent	None	all 5 CVs
NC_020480	1273742	Uroviricota	Caudoviricetes	Caudovirales	Siphoviridae	Andromedavirus	Bacillus virus Finn	50161	1189615	Bacteria	Firmicutes	Bacilli	Bacillales	Bacillaceae	Bacillus	Bacillus pumilus	Virulent	None	all 5 CVs
NC_004306	70203	Hofneiviricota	Faserviricetes	Tubulavirales	Inoviridae	Fibrovirus	Vibrio virus fs1	6340	45888	Bacteria	Proteobacteria	Gammaproteobacteria	Vibrionales	Vibrionaceae	Vibrio	Vibrio cholerae	Virulent	None	all 5 CVs
NC_001956	83201	Hofneiviricota	Faserviricetes	Tubulavirales	Inoviridae	Saetivirus	Vibrio virus fs2	8651	45888	Bacteria	Proteobacteria	Gammaproteobacteria	Vibrionales	Vibrionaceae	Vibrio	Vibrio cholerae	Virulent	None	all 5 CVs
NC_021775	1173749	Uroviricota	Caudoviricetes	Caudovirales	Siphoviridae	Cornellvirus	Salmonella virus SP31	42215	340188	Bacteria	Proteobacteria	Gammaproteobacteria	Enterobacterales	Enterobacteriaceae	Salmonella	Salmonella enterica	Virulent	None	all 5 CVs
NC_021772	1173761	Uroviricota	Caudoviricetes	Caudovirales	Podoviridae	Ithacavirus	Salmonella virus FSL SP-058	72394	98360	Bacteria	Proteobacteria	Gammaproteobacteria	Enterobacterales	Enterobacteriaceae	Salmonella	Salmonella enterica	Virulent	None	all 5 CVs
NC_021782	1173762	Uroviricota	Caudoviricetes	Caudovirales	Podoviridae	Ithacavirus	Salmonella virus FSL SP-076	72098	98360	Bacteria	Proteobacteria	Gammaproteobacteria	Enterobacterales	Enterobacteriaceae	Salmonella	Salmonella enterica	Virulent	None	all 5 CVs
NC_021779	1173754	Uroviricota	Caudoviricetes	Caudovirales	Siphoviridae	Chivirus	Salmonella virus FSLSP030	59746	98360	Bacteria	Proteobacteria	Gammaproteobacteria	Enterobacterales	Enterobacteriaceae	Salmonella	Salmonella enterica	Virulent	None	all 5 CVs
NC_021780	1173757	Uroviricota	Caudoviricetes	Caudovirales	Siphoviridae	Chivirus	Salmonella virus FSLSP088	59454	90371	Bacteria	Proteobacteria	Gammaproteobacteria	Enterobacterales	Enterobacteriaceae	Salmonella	Salmonella enterica	Virulent	None	all 5 CVs
NC_007458	347962	Uroviricota	Caudoviricetes	Caudovirales	Siphoviridae	Wbetavirus	Bacillus phage Gamma	37253	1396	Bacteria	Firmicutes	Bacilli	Bacillales	Bacillaceae	Bacillus	Bacillus cereus	Virulent	None	all 5 CVs
NC_019448	760530	Uroviricota	Caudoviricetes	Caudovirales	Herelleviridae	Kayvirus	Staphylococcus virus G15	139806	1280	Bacteria	Firmicutes	Bacilli	Bacillales	Staphylococcaceae	Staphylococcus	Staphylococcus aureus	Virulent	None	all 5 CVs
NC_022766	1406784	Uroviricota	Caudoviricetes	Caudovirales	Siphoviridae	Andromedavirus	Bacillus virus Glittering	49246	1408	Bacteria	Firmicutes	Bacilli	Bacillales	Bacillaceae	Bacillus	Bacillus pumilus	Virulent	None	all 5 CVs
NC_022790	1385658	Phixviricota	Malgrandaviricetes	Petitvirales	Microviridae	NA	Marine gokushovirus	4129	NA	NA	NA	NA	NA	NA	NA	NA	Virulent	None	all 5 CVs
NC_022771	1406785	Uroviricota	Caudoviricetes	Caudovirales	Herelleviridae	Nitunavirus	Bacillus virus Grass	156648	1423	Bacteria	Firmicutes	Bacilli	Bacillales	Bacillaceae	Bacillus	Bacillus subtilis	Virulent	None	all 5 CVs
NC_015293	877240	Uroviricota	Caudoviricetes	Caudovirales	Siphoviridae	NA	Pseudoalteromonas phage H105/1	30651	1348393	Bacteria	Proteobacteria	Gammaproteobacteria	Alteromonadales	Pseudoalteromonadaceae	Pseudoalteromonas	Pseudoalteromonas sp. H105	Virulent	None	all 5 CVs
NC_021067	573173	Uroviricota	Caudoviricetes	Caudovirales	Myoviridae	NA	Vibrio phage helene 12B3	135982	29497	Bacteria	Proteobacteria	Gammaproteobacteria	Vibrionales	Vibrionaceae	Vibrio	Vibrio splendidus	Virulent	None	all 5 CVs
NC_021073	573174	Uroviricota	Caudoviricetes	Caudovirales	Myoviridae	NA	Vibrio phage henriette 12B8	107218	29497	Bacteria	Proteobacteria	Gammaproteobacteria	Vibrionales	Vibrionaceae	Vibrio	Vibrio splendidus	Virulent	None	all 5 CVs
NC_019724	1147142	Uroviricota	Caudoviricetes	Caudovirales	Siphoviridae	Dhillonvirus	Escherichia virus HK578	43741	562	Bacteria	Proteobacteria	Gammaproteobacteria	Enterobacterales	Enterobacteriaceae	Escherichia	Escherichia coli	Virulent	None	all 5 CVs
NC_020484	1283076	Uroviricota	Caudoviricetes	Caudovirales	Myoviridae	NA	Pelagibacter phage HTVC008M	147284	335992	Bacteria	Proteobacteria	Alphaproteobacteria	Pelagibacterales	Pelagibacteraceae	Candidatus Pelagibacter	Candidatus Pelagibacter ubique	Virulent	None	all 5 CVs
NC_020481	1283077	Uroviricota	Caudoviricetes	Caudovirales	Siphoviridae	NA	Pelagibacter phage HTVC010P	34892	335992	Bacteria	Proteobacteria	Alphaproteobacteria	Pelagibacterales	Pelagibacteraceae	Candidatus Pelagibacter	Candidatus Pelagibacter ubique	Virulent	None	all 5 CVs
NC_018855	1237364	Uroviricota	Caudoviricetes	Caudovirales	Myoviridae	Mosigvirus	Escherichia virus HX01	169158	562	Bacteria	Proteobacteria	Gammaproteobacteria	Enterobacterales	Enterobacteriaceae	Escherichia	Escherichia coli	Virulent	None	all 5 CVs
NC_001332	10869	Hofneiviricota	Faserviricetes	Tubulavirales	Inoviridae	Lineavirus	Escherichia virus I22	6744	562	Bacteria	Proteobacteria	Gammaproteobacteria	Enterobacterales	Enterobacteriaceae	Escherichia	Escherichia coli	Virulent	None	all 5 CVs
NC_017983	1183239	NA	NA	NA	NA	NA	Salisaeta icosahedral phage 1	43788	1089709	Bacteria	Bacteroidetes	NA	Bacteroidetes Order II. Incertae sedis	Rhodothermaceae	Salisaeta	Salisaeta sp. SP9-1	Virulent	None	all 5 CVs
NC_015157	979525	Uroviricota	Caudoviricetes	Caudovirales	Myoviridae	NA	Vibrio phage ICP1	125956	666	Bacteria	Proteobacteria	Gammaproteobacteria	Vibrionales	Vibrionaceae	Vibrio	Vibrio cholerae	Virulent	None	all 5 CVs
NC_015158	979533	Uroviricota	Caudoviricetes	Caudovirales	Podoviridae	NA	Vibrio phage ICP2	49675	666	Bacteria	Proteobacteria	Gammaproteobacteria	Vibrionales	Vibrionaceae	Vibrio	Vibrio cholerae	Virulent	None	all 5 CVs
NC_015159	979535	Uroviricota	Caudoviricetes	Caudovirales	Autographiviridae	Chatterjeevirus	Vibrio virus ICP3	39162	666	Bacteria	Proteobacteria	Gammaproteobacteria	Vibrionales	Vibrionaceae	Vibrio	Vibrio cholerae	Virulent	None	all 5 CVs
NC_007856	489829	Phixviricota	Malgrandaviricetes	Petitvirales	Microviridae	Gequatrovirus	Escherichia virus G4	5486	562	Bacteria	Proteobacteria	Gammaproteobacteria	Enterobacterales	Enterobacteriaceae	Escherichia	Escherichia coli	Virulent	None	all 5 CVs
NC_007817	511969	Phixviricota	Malgrandaviricetes	Petitvirales	Microviridae	Gequatrovirus	Escherichia virus Talmos	5486	562	Bacteria	Proteobacteria	Gammaproteobacteria	Enterobacterales	Enterobacteriaceae	Escherichia	Escherichia coli	Virulent	None	all 5 CVs
NC_011167	552525	Uroviricota	Caudoviricetes	Caudovirales	Siphoviridae	Cecivirus	Bacillus virus IEBH	53104	1428	Bacteria	Firmicutes	Bacilli	Bacillales	Bacillaceae	Bacillus	Bacillus thuringiensis	Virulent	None	all 5 CVs
NC_021783	1005056	Uroviricota	Caudoviricetes	Caudovirales	Siphoviridae	Chivirus	Salmonella virus iEPS5	59254	28901	Bacteria	Proteobacteria	Gammaproteobacteria	Enterobacterales	Enterobacteriaceae	Salmonella	Salmonella enterica	Virulent	None	all 5 CVs
NC_021783	1005056	Uroviricota	Caudoviricetes	Caudovirales	Siphoviridae	Chivirus	Salmonella virus iEPS5	59254	90371	Bacteria	Proteobacteria	Gammaproteobacteria	Enterobacterales	Enterobacteriaceae	Salmonella	Salmonella enterica	Virulent	None	all 5 CVs
NC_001954	10868	Hofneiviricota	Faserviricetes	Tubulavirales	Inoviridae	Infulavirus	Escherichia virus If1	8454	562	Bacteria	Proteobacteria	Gammaproteobacteria	Enterobacterales	Enterobacteriaceae	Escherichia	Escherichia coli	Virulent	None	all 5 CVs
NC_014260	697227	Uroviricota	Caudoviricetes	Caudovirales	Myoviridae	Dhakavirus	Escherichia virus IME08	172253	562	Bacteria	Proteobacteria	Gammaproteobacteria	Enterobacterales	Enterobacteriaceae	Escherichia	Escherichia coli	Virulent	None	all 5 CVs
NC_019503	1054834	Uroviricota	Caudoviricetes	Caudovirales	Myoviridae	Tequatrovirus	Escherichia virus Ime09	166499	562	Bacteria	Proteobacteria	Gammaproteobacteria	Enterobacterales	Enterobacteriaceae	Escherichia	Escherichia coli	Virulent	None	all 5 CVs
NC_019423	1239384	Uroviricota	Caudoviricetes	Caudovirales	Podoviridae	Gamaleyavirus	Escherichia virus IME11	72570	562	Bacteria	Proteobacteria	Gammaproteobacteria	Enterobacterales	Enterobacteriaceae	Escherichia	Escherichia coli	Virulent	None	all 5 CVs
NC_019416	1239382	Uroviricota	Caudoviricetes	Caudovirales	Autographiviridae	Teseptimavirus	Stenotrophomonas virus IME15	38513	40324	Bacteria	Proteobacteria	Gammaproteobacteria	Xanthomonadales	Xanthomonadaceae	Stenotrophomonas	Stenotrophomonas maltophilia	Virulent	None	all 5 CVs
NC_021540	1283071	Uroviricota	Caudoviricetes	Caudovirales	Podoviridae	NA	Vibrio phage JA-1	69278	666	Bacteria	Proteobacteria	Gammaproteobacteria	Vibrionales	Vibrionaceae	Vibrio	Vibrio cholerae	Virulent	None	all 5 CVs
NC_020203	1223259	Uroviricota	Caudoviricetes	Caudovirales	Siphoviridae	Casadabanvirus	Pseudomonas phage JBD24	37095	652611	Bacteria	Proteobacteria	Gammaproteobacteria	Pseudomonadales	Pseudomonadaceae	Pseudomonas	Pseudomonas aeruginosa	Virulent	None	all 5 CVs
NC_020198	1223260	Uroviricota	Caudoviricetes	Caudovirales	Siphoviridae	Casadabanvirus	Pseudomonas phage JBD30	36947	652611	Bacteria	Proteobacteria	Gammaproteobacteria	Pseudomonadales	Pseudomonadaceae	Pseudomonas	Pseudomonas aeruginosa	Virulent	None	all 5 CVs
NC_020202	1223261	Uroviricota	Caudoviricetes	Caudovirales	Siphoviridae	Casadabanvirus	Pseudomonas phage JBD5	37740	652611	Bacteria	Proteobacteria	Gammaproteobacteria	Pseudomonadales	Pseudomonadaceae	Pseudomonas	Pseudomonas aeruginosa	Virulent	None	all 5 CVs
NC_020200	1223262	Uroviricota	Caudoviricetes	Caudovirales	Siphoviridae	Casadabanvirus	Pseudomonas phage JBD88a	36429	652611	Bacteria	Proteobacteria	Gammaproteobacteria	Pseudomonadales	Pseudomonadaceae	Pseudomonas	Pseudomonas aeruginosa	Virulent	None	all 5 CVs
NC_020204	1236000	Uroviricota	Caudoviricetes	Caudovirales	Myoviridae	Jedunavirus	Klebsiella virus JD001	48814	573	Bacteria	Proteobacteria	Gammaproteobacteria	Enterobacterales	Enterobacteriaceae	Klebsiella	Klebsiella pneumoniae	Virulent	None	all 5 CVs
NC_019726	1239383	Uroviricota	Caudoviricetes	Caudovirales	Herelleviridae	Kayvirus	Staphylococcus virus JD7	141836	1280	Bacteria	Firmicutes	Bacilli	Bacillales	Staphylococcaceae	Staphylococcus	Staphylococcus aureus	Virulent	None	all 5 CVs
NC_021777	1340534	Uroviricota	Caudoviricetes	Caudovirales	Siphoviridae	Jerseyvirus	Salmonella virus Jersey	43447	590	Bacteria	Proteobacteria	Gammaproteobacteria	Enterobacterales	Enterobacteriaceae	Salmonella	NA	Virulent	None	all 5 CVs
NC_021777	1340534	Uroviricota	Caudoviricetes	Caudovirales	Siphoviridae	Jerseyvirus	Salmonella virus Jersey	43447	149539	Bacteria	Proteobacteria	Gammaproteobacteria	Enterobacterales	Enterobacteriaceae	Salmonella	Salmonella enterica	Virulent	None	all 5 CVs
NC_019450	757342	Uroviricota	Caudoviricetes	Caudovirales	Myoviridae	Pakpunavirus	Pseudomonas virus JG004	93017	287	Bacteria	Proteobacteria	Gammaproteobacteria	Pseudomonadales	Pseudomonadaceae	Pseudomonas	Pseudomonas aeruginosa	Virulent	None	all 5 CVs
NC_017674	749447	Uroviricota	Caudoviricetes	Caudovirales	Myoviridae	Pbunavirus	Pseudomonas virus JG024	66275	287	Bacteria	Proteobacteria	Gammaproteobacteria	Pseudomonadales	Pseudomonadaceae	Pseudomonas	Pseudomonas aeruginosa	Virulent	None	all 5 CVs
NC_022916	1401297	Uroviricota	Caudoviricetes	Caudovirales	Autographiviridae	Mguuvirus	Burkholderia virus JG068	41604	95486	Bacteria	Proteobacteria	Betaproteobacteria	Burkholderiales	Burkholderiaceae	Burkholderia	Burkholderia cenocepacia	Virulent	None	all 5 CVs
NC_008371	213775	Uroviricota	Caudoviricetes	Caudovirales	Siphoviridae	Skunavirus	Lactococcus virus jj50	27453	1358	Bacteria	Firmicutes	Bacilli	Lactobacillales	Streptococcaceae	Lactococcus	Lactococcus lactis	Virulent	None	all 5 CVs
NC_007291	1920999	Uroviricota	Caudoviricetes	Caudovirales	Drexlerviridae	Rogunavirus	Escherichia virus KP26	46072	28147	Bacteria	Proteobacteria	Gammaproteobacteria	Enterobacterales	Enterobacteriaceae	Salmonella	Salmonella enterica	Virulent	None	all 5 CVs
NC_007291	1920999	Uroviricota	Caudoviricetes	Caudovirales	Drexlerviridae	Rogunavirus	Escherichia virus KP26	46072	28901	Bacteria	Proteobacteria	Gammaproteobacteria	Enterobacterales	Enterobacteriaceae	Salmonella	Salmonella enterica	Virulent	None	all 5 CVs
NC_007291	1920999	Uroviricota	Caudoviricetes	Caudovirales	Drexlerviridae	Rogunavirus	Escherichia virus KP26	46072	83334	Bacteria	Proteobacteria	Gammaproteobacteria	Enterobacterales	Enterobacteriaceae	Escherichia	Escherichia coli	Virulent	None	all 5 CVs
NC_019419	1245890	Uroviricota	Caudoviricetes	Caudovirales	Siphoviridae	Dhillonvirus	Escherichia virus JL1	43457	83334	Bacteria	Proteobacteria	Gammaproteobacteria	Enterobacterales	Enterobacteriaceae	Escherichia	Escherichia coli	Virulent	None	all 5 CVs
NC_017975	1173297	Uroviricota	Caudoviricetes	Caudovirales	Myoviridae	NA	Halocynthia phage JM-2012	167292	2	Bacteria	NA	NA	NA	NA	NA	NA	Virulent	None	all 5 CVs
NC_021860	1262535	Uroviricota	Caudoviricetes	Caudovirales	Siphoviridae	Skunavirus	Lactococcus phage jm2	31090	1359	Bacteria	Firmicutes	Bacilli	Lactobacillales	Streptococcaceae	Lactococcus	Lactococcus cremoris	Virulent	None	all 5 CVs
NC_021854	1262536	Uroviricota	Caudoviricetes	Caudovirales	Siphoviridae	Skunavirus	Lactococcus phage jm3	28674	1359	Bacteria	Firmicutes	Bacilli	Lactobacillales	Streptococcaceae	Lactococcus	Lactococcus cremoris	Virulent	None	all 5 CVs
NC_005880	221915	Uroviricota	Caudoviricetes	Caudovirales	Herelleviridae	Kayvirus	Staphylococcus virus K	148317	1280	Bacteria	Firmicutes	Bacilli	Bacillales	Staphylococcaceae	Staphylococcus	Staphylococcus aureus	Virulent	None	all 5 CVs
NC_008152	187764	Uroviricota	Caudoviricetes	Caudovirales	Autographiviridae	Vectrevirus	Escherichia virus K1-5	44385	562	Bacteria	Proteobacteria	Gammaproteobacteria	Enterobacterales	Enterobacteriaceae	Escherichia	Escherichia coli	Virulent	None	all 5 CVs
NC_007637	344022	Uroviricota	Caudoviricetes	Caudovirales	Autographiviridae	Vectrevirus	Escherichia virus K1E	45251	562	Bacteria	Proteobacteria	Gammaproteobacteria	Enterobacterales	Enterobacteriaceae	Escherichia	Escherichia coli	Virulent	None	all 5 CVs
NC_007456	344021	Uroviricota	Caudoviricetes	Caudovirales	Autographiviridae	Kayfunavirus	Escherichia virus K1F	39704	562	Bacteria	Proteobacteria	Gammaproteobacteria	Enterobacterales	Enterobacteriaceae	Escherichia	Escherichia coli	Virulent	None	all 5 CVs
NC_015719	1041524	Uroviricota	Caudoviricetes	Caudovirales	Autographiviridae	Przondovirus	Escherichia virus K30	40940	561	Bacteria	Proteobacteria	Gammaproteobacteria	Enterobacterales	Enterobacteriaceae	Escherichia	NA	Virulent	None	all 5 CVs
NC_015719	1041524	Uroviricota	Caudoviricetes	Caudovirales	Autographiviridae	Przondovirus	Escherichia virus K30	40940	91347	Bacteria	Proteobacteria	Gammaproteobacteria	Enterobacterales	NA	NA	NA	Virulent	None	all 5 CVs
NC_019410	1211641	Uroviricota	Caudoviricetes	Caudovirales	Siphoviridae	Shapirovirus	Caulobacter virus Karma	221828	155892	Bacteria	Proteobacteria	Alphaproteobacteria	Caulobacterales	Caulobacteraceae	Caulobacter	Caulobacter vibrioides	Virulent	None	all 5 CVs
NC_020865	889951	Uroviricota	Caudoviricetes	Caudovirales	Autographiviridae	NA	Cyanophage KBS-P-1A	45730	32051	Bacteria	Cyanobacteria	NA	Synechococcales	Synechococcaceae	Synechococcus	Synechococcus sp. WH 7803	Virulent	None	all 5 CVs
NC_020854	889953	Uroviricota	Caudoviricetes	Caudovirales	Siphoviridae	NA	Cyanophage KBS-S-2A	40658	32051	Bacteria	Cyanobacteria	NA	Synechococcales	Synechococcaceae	Synechococcus	Synechococcus sp. WH 7803	Virulent	None	all 5 CVs
NC_019420	1244856	Uroviricota	Caudoviricetes	Caudovirales	Podoviridae	Kafunavirus	Edwardsiella virus KF1	41549	636	Bacteria	Proteobacteria	Gammaproteobacteria	Enterobacterales	Hafniaceae	Edwardsiella	Edwardsiella tarda	Virulent	None	all 5 CVs
NC_018278	1132026	Uroviricota	Caudoviricetes	Caudovirales	Siphoviridae	Kilunavirus	Burkholderia virus KL1	42832	95486	Bacteria	Proteobacteria	Betaproteobacteria	Burkholderiales	Burkholderiaceae	Burkholderia	Burkholderia cenocepacia	Virulent	None	all 5 CVs
NC_014036	707757	Uroviricota	Caudoviricetes	Caudovirales	Myoviridae	Slopekvirus	Klebsiella virus KP15	174436	573	Bacteria	Proteobacteria	Gammaproteobacteria	Enterobacterales	Enterobacteriaceae	Klebsiella	Klebsiella pneumoniae	Virulent	None	all 5 CVs
NC_020080	1129147	Uroviricota	Caudoviricetes	Caudovirales	Myoviridae	Slopekvirus	Klebsiella virus KP27	174413	573	Bacteria	Proteobacteria	Gammaproteobacteria	Enterobacterales	Enterobacteriaceae	Klebsiella	Klebsiella pneumoniae	Virulent	None	all 5 CVs
NC_013647	674082	Uroviricota	Caudoviricetes	Caudovirales	Autographiviridae	Przondovirus	Klebsiella virus KP32	41119	573	Bacteria	Proteobacteria	Gammaproteobacteria	Enterobacterales	Enterobacteriaceae	Klebsiella	Klebsiella pneumoniae	Virulent	None	all 5 CVs
NC_013649	674081	Uroviricota	Caudoviricetes	Caudovirales	Autographiviridae	Drulisvirus	Klebsiella virus KP34	43809	573	Bacteria	Proteobacteria	Gammaproteobacteria	Enterobacterales	Enterobacteriaceae	Klebsiella	Klebsiella pneumoniae	Virulent	None	all 5 CVs
NC_015272	582345	Uroviricota	Caudoviricetes	Caudovirales	Myoviridae	Nankokuvirus	Pseudomonas virus KPP10	88322	287	Bacteria	Proteobacteria	Gammaproteobacteria	Pseudomonadales	Pseudomonadaceae	Pseudomonas	Pseudomonas aeruginosa	Virulent	None	all 5 CVs
NC_019935	763998	Uroviricota	Caudoviricetes	Caudovirales	Myoviridae	Pbunavirus	Pseudomonas virus KPP12	64144	287	Bacteria	Proteobacteria	Gammaproteobacteria	Pseudomonadales	Pseudomonadaceae	Pseudomonas	Pseudomonas aeruginosa	Virulent	None	all 5 CVs
NC_011216	557289	Uroviricota	Caudoviricetes	Caudovirales	Myoviridae	NA	Burkholderia phage KS10	37635	95486	Bacteria	Proteobacteria	Betaproteobacteria	Burkholderiales	Burkholderiaceae	Burkholderia	Burkholderia cenocepacia	Virulent	None	all 5 CVs
NC_006294	292443	Hofneiviricota	Faserviricetes	Tubulavirales	Inoviridae	Capistrivirus	Vibrio virus KSF1	7107	666	Bacteria	Proteobacteria	Gammaproteobacteria	Vibrionales	Vibrionaceae	Vibrio	Vibrio cholerae	Virulent	None	all 5 CVs
NC_009817	388452	Uroviricota	Caudoviricetes	Caudovirales	Podoviridae	NA	Lactococcus virus KSY1	79232	1358	Bacteria	Firmicutes	Bacilli	Lactobacillales	Streptococcaceae	Lactococcus	Lactococcus lactis	Virulent	None	all 5 CVs
NC_021317	1325963	Uroviricota	Caudoviricetes	Caudovirales	Siphoviridae	Jerseyvirus	Salmonella virus L13	21248	594	Bacteria	Proteobacteria	Gammaproteobacteria	Enterobacterales	Enterobacteriaceae	Salmonella	Salmonella enterica	Virulent	None	all 5 CVs
NC_012530	632112	Uroviricota	Caudoviricetes	Caudovirales	Herelleviridae	NA	Lactobacillus virus Lb338-1	142111	1597	Bacteria	Firmicutes	Bacilli	Lactobacillales	Lactobacillaceae	Lacticaseibacillus	Lacticaseibacillus paracasei	Virulent	None	all 5 CVs
NC_011165	549445	Uroviricota	Caudoviricetes	Caudovirales	Myoviridae	Pbunavirus	Pseudomonas virus LBL3	64427	287	Bacteria	Proteobacteria	Gammaproteobacteria	Pseudomonadales	Pseudomonadaceae	Pseudomonas	Pseudomonas aeruginosa	Virulent	None	all 5 CVs
NC_007501	146269	Uroviricota	Caudoviricetes	Caudovirales	Siphoviridae	NA	Lactobacillus phage Lc-Nu	36466	47715	Bacteria	Firmicutes	Bacilli	Lactobacillales	Lactobacillaceae	Lacticaseibacillus	Lacticaseibacillus rhamnosus	Virulent	None	all 5 CVs
NC_019454	881915	Uroviricota	Caudoviricetes	Caudovirales	Autographiviridae	Limelightvirus	Pantoea virus Limelight	44546	549	Bacteria	Proteobacteria	Gammaproteobacteria	Enterobacterales	Erwiniaceae	Pantoea	Pantoea agglomerans	Virulent	None	all 5 CVs
NC_019925	1091052	Uroviricota	Caudoviricetes	Caudovirales	Ackermannviridae	Limestonevirus	Dickeya virus Limestone	152427	1089444	Bacteria	Proteobacteria	Gammaproteobacteria	Enterobacterales	Pectobacteriaceae	Dickeya	Dickeya solani	Virulent	None	all 5 CVs
NC_015585	943335	Uroviricota	Caudoviricetes	Caudovirales	Autographiviridae	Waewaevirus	Pantoea virus Limezero	43032	549	Bacteria	Proteobacteria	Gammaproteobacteria	Enterobacterales	Erwiniaceae	Pantoea	Pantoea agglomerans	Virulent	None	all 5 CVs
NC_013692	655098	Uroviricota	Caudoviricetes	Caudovirales	Podoviridae	Litunavirus	Pseudomonas virus LIT1	72544	287	Bacteria	Proteobacteria	Gammaproteobacteria	Pseudomonadales	Pseudomonadaceae	Pseudomonas	Pseudomonas aeruginosa	Virulent	None	all 5 CVs
NC_013692	655098	Uroviricota	Caudoviricetes	Caudovirales	Podoviridae	Litunavirus	Pseudomonas virus LIT1	72544	208964	Bacteria	Proteobacteria	Gammaproteobacteria	Pseudomonadales	Pseudomonadaceae	Pseudomonas	Pseudomonas aeruginosa	Virulent	None	all 5 CVs
NC_009936	386793	Uroviricota	Caudoviricetes	Caudovirales	Autographiviridae	Stubburvirus	Pseudomonas virus LKA1	41593	208964	Bacteria	Proteobacteria	Gammaproteobacteria	Pseudomonadales	Pseudomonadaceae	Pseudomonas	Pseudomonas aeruginosa	Virulent	None	all 5 CVs
NC_009935	386792	Uroviricota	Caudoviricetes	Caudovirales	Autographiviridae	Phikmvvirus	Pseudomonas virus LKD16	43200	287	Bacteria	Proteobacteria	Gammaproteobacteria	Pseudomonadales	Pseudomonadaceae	Pseudomonas	Pseudomonas aeruginosa	Virulent	None	all 5 CVs
NC_009935	386792	Uroviricota	Caudoviricetes	Caudovirales	Autographiviridae	Phikmvvirus	Pseudomonas virus LKD16	43200	208964	Bacteria	Proteobacteria	Gammaproteobacteria	Pseudomonadales	Pseudomonadaceae	Pseudomonas	Pseudomonas aeruginosa	Virulent	None	all 5 CVs
NC_009554	12348	Uroviricota	Caudoviricetes	Caudovirales	Siphoviridae	NA	Lactobacillus phage LL-H	34659	29397	Bacteria	Firmicutes	Bacilli	Lactobacillales	Lactobacillaceae	Lactobacillus	Lactobacillus delbrueckii	Virulent	None	all 5 CVs
NC_022989	297254	Uroviricota	Caudoviricetes	Caudovirales	Siphoviridae	Cequinquevirus	Lactobacillus virus LLKu	31080	1584	Bacteria	Firmicutes	Bacilli	Lactobacillales	Lactobacillaceae	Lactobacillus	Lactobacillus delbrueckii	Virulent	None	all 5 CVs
NC_022989	297254	Uroviricota	Caudoviricetes	Caudovirales	Siphoviridae	Cequinquevirus	Lactobacillus virus LLKu	31080	29397	Bacteria	Firmicutes	Bacilli	Lactobacillales	Lactobacillaceae	Lactobacillus	Lactobacillus delbrueckii	Virulent	None	all 5 CVs
NC_011166	549446	Uroviricota	Caudoviricetes	Caudovirales	Myoviridae	Pbunavirus	Pseudomonas virus LMA2	66530	287	Bacteria	Proteobacteria	Gammaproteobacteria	Pseudomonadales	Pseudomonadaceae	Pseudomonas	Pseudomonas aeruginosa	Virulent	None	all 5 CVs
NC_018273	1161930	Uroviricota	Caudoviricetes	Caudovirales	Siphoviridae	Limdunavirus	Leuconostoc virus Lmd1	26201	33966	Bacteria	Firmicutes	Bacilli	Lactobacillales	Lactobacillaceae	Leuconostoc	Leuconostoc mesenteroides	Virulent	None	all 5 CVs
NC_021787	1173747	Uroviricota	Caudoviricetes	Caudovirales	Siphoviridae	Homburgvirus	Listeria virus LP37	64756	393119	Bacteria	Firmicutes	Bacilli	Bacillales	Listeriaceae	Listeria	Listeria monocytogenes	Virulent	None	all 5 CVs
NC_021785	1173748	Uroviricota	Caudoviricetes	Caudovirales	Siphoviridae	Homburgvirus	Listeria virus LP110	65132	393119	Bacteria	Firmicutes	Bacilli	Bacillales	Listeriaceae	Listeria	Listeria monocytogenes	Virulent	None	all 5 CVs
NC_021781	1173766	Uroviricota	Caudoviricetes	Caudovirales	Herelleviridae	Pecentumvirus	Listeria virus LP083-2	135281	1639	Bacteria	Firmicutes	Bacilli	Bacillales	Listeriaceae	Listeria	Listeria monocytogenes	Virulent	None	all 5 CVs
NC_027298	1091556	Uroviricota	Caudoviricetes	Caudovirales	Siphoviridae	Casadabanvirus	Pseudomonas virus LPB1	36814	208964	Bacteria	Proteobacteria	Gammaproteobacteria	Pseudomonadales	Pseudomonadaceae	Pseudomonas	Pseudomonas aeruginosa	Virulent	None	all 5 CVs
NC_017972	1161927	Uroviricota	Caudoviricetes	Caudovirales	Myoviridae	NA	Pseudomonas phage Lu11	280538	303	Bacteria	Proteobacteria	Gammaproteobacteria	Pseudomonadales	Pseudomonadaceae	Pseudomonas	Pseudomonas putida	Virulent	None	all 5 CVs
NC_010326	484896	Uroviricota	Caudoviricetes	Caudovirales	Autographiviridae	Phikmvvirus	Pseudomonas virus LUZ19	43548	208964	Bacteria	Proteobacteria	Gammaproteobacteria	Pseudomonadales	Pseudomonadaceae	Pseudomonas	Pseudomonas aeruginosa	Virulent	None	all 5 CVs
NC_013691	655097	Uroviricota	Caudoviricetes	Caudovirales	Podoviridae	Luzseptimavirus	Pseudomonas virus LUZ7	74901	287	Bacteria	Proteobacteria	Gammaproteobacteria	Pseudomonadales	Pseudomonadaceae	Pseudomonas	Pseudomonas aeruginosa	Virulent	None	all 5 CVs
NC_013691	655097	Uroviricota	Caudoviricetes	Caudovirales	Podoviridae	Luzseptimavirus	Pseudomonas virus LUZ7	74901	208964	Bacteria	Proteobacteria	Gammaproteobacteria	Pseudomonadales	Pseudomonadaceae	Pseudomonas	Pseudomonas aeruginosa	Virulent	None	all 5 CVs
NC_021344	1307804	Uroviricota	Caudoviricetes	Caudovirales	Myoviridae	NA	Escherichia phage Lw1	176227	469008	Bacteria	Proteobacteria	Gammaproteobacteria	Enterobacterales	Enterobacteriaceae	Escherichia	Escherichia coli	Virulent	None	all 5 CVs
NC_012884	372457	Uroviricota	Caudoviricetes	Caudovirales	Siphoviridae	NA	Streptococcus phage M102	31147	1309	Bacteria	Firmicutes	Bacilli	Lactobacillales	Streptococcaceae	Streptococcus	Streptococcus mutans	Virulent	None	all 5 CVs
NC_003287	1977402	Hofneiviricota	Faserviricetes	Tubulavirales	Inoviridae	Inovirus	Escherichia virus M13	6407	562	Bacteria	Proteobacteria	Gammaproteobacteria	Enterobacterales	Enterobacteriaceae	Escherichia	Escherichia coli	Virulent	None	all 5 CVs
NC_019407	1211642	Uroviricota	Caudoviricetes	Caudovirales	Siphoviridae	Shapirovirus	Caulobacter virus Magneto	218929	155892	Bacteria	Proteobacteria	Alphaproteobacteria	Caulobacterales	Caulobacteraceae	Caulobacter	Caulobacter vibrioides	Virulent	None	all 5 CVs
NC_022772	1406794	Uroviricota	Caudoviricetes	Caudovirales	Myoviridae	Viunavirus	Salmonella virus Marshall	156338	149539	Bacteria	Proteobacteria	Gammaproteobacteria	Enterobacterales	Enterobacteriaceae	Salmonella	Salmonella enterica	Virulent	None	all 5 CVs
NC_021070	573175	Uroviricota	Caudoviricetes	Caudovirales	Myoviridae	NA	Vibrio phage martha 12B12	33277	29497	Bacteria	Proteobacteria	Gammaproteobacteria	Vibrionales	Vibrionaceae	Vibrio	Vibrio splendidus	Virulent	None	all 5 CVs
NC_020857	889954	Uroviricota	Caudoviricetes	Caudovirales	Siphoviridae	NA	Cyanophage MED4-117	38834	1218	Bacteria	Cyanobacteria	NA	Synechococcales	Prochloraceae	Prochlorococcus	NA	Virulent	None	all 5 CVs
NC_020847	889955	Uroviricota	Caudoviricetes	Caudovirales	Siphoviridae	NA	Prochlorococcus phage MED4-184	38327	1218	Bacteria	Cyanobacteria	NA	Synechococcales	Prochloraceae	Prochlorococcus	NA	Virulent	None	all 5 CVs
NC_020845	889956	Uroviricota	Caudoviricetes	Caudovirales	Myoviridae	Eurybiavirus	Prochlorococcus virus MED4-213	180977	1218	Bacteria	Cyanobacteria	NA	Synechococcales	Prochloraceae	Prochlorococcus	NA	Virulent	None	all 5 CVs
NC_019443	1079999	Uroviricota	Caudoviricetes	Caudovirales	Myoviridae	NA	Synechococcus phage metaG-MbCM1	172879	1129	Bacteria	Cyanobacteria	NA	Synechococcales	Synechococcaceae	Synechococcus	NA	Virulent	None	all 5 CVs
NC_021336	1309583	Uroviricota	Caudoviricetes	Caudovirales	Podoviridae	NA	Bacillus phage MG-B1	27190	1405	Bacteria	Firmicutes	Bacilli	Bacillales	Bacillaceae	Bacillus	Bacillus mycoides	Virulent	None	all 5 CVs
NC_011085	526118	Uroviricota	Caudoviricetes	Caudovirales	Autographiviridae	Minipunavirus	Morganella virus MmP1	38457	582	Bacteria	Proteobacteria	Gammaproteobacteria	Enterobacterales	Morganellaceae	Morganella	Morganella morganii	Virulent	None	all 5 CVs
NC_009818	397353	Uroviricota	Caudoviricetes	Caudovirales	Siphoviridae	Casadabanvirus	Pseudomonas virus MP22	36409	208963	Bacteria	Proteobacteria	Gammaproteobacteria	Pseudomonadales	Pseudomonadaceae	Pseudomonas	Pseudomonas aeruginosa	Virulent	None	all 5 CVs
NC_018274	1161903	Uroviricota	Caudoviricetes	Caudovirales	Siphoviridae	Casadabanvirus	Pseudomonas phage MP42	36847	652611	Bacteria	Proteobacteria	Gammaproteobacteria	Pseudomonadales	Pseudomonadaceae	Pseudomonas	Pseudomonas aeruginosa	Virulent	None	all 5 CVs
NC_022746	1262514	Uroviricota	Caudoviricetes	Caudovirales	Autographiviridae	Phikmvvirus	Pseudomonas virus MPK6	42957	287	Bacteria	Proteobacteria	Gammaproteobacteria	Pseudomonadales	Pseudomonadaceae	Pseudomonas	Pseudomonas aeruginosa	Virulent	None	all 5 CVs
NC_022091	1225790	Uroviricota	Caudoviricetes	Caudovirales	Autographiviridae	Phikmvvirus	Pseudomonas virus MPK7	42874	208964	Bacteria	Proteobacteria	Gammaproteobacteria	Pseudomonadales	Pseudomonadaceae	Pseudomonas	Pseudomonas aeruginosa	Virulent	None	all 5 CVs
NC_020082	1264700	Uroviricota	Caudoviricetes	Caudovirales	Myoviridae	Yokohamavirus	Edwardsiella virus MSW3	42746	636	Bacteria	Proteobacteria	Gammaproteobacteria	Enterobacterales	Hafniaceae	Edwardsiella	Edwardsiella tarda	Virulent	None	all 5 CVs
NC_001341	1977403	Hofneiviricota	Faserviricetes	Tubulavirales	Plectroviridae	Plectrovirus	Acholeplasma virus L51	4491	2148	Bacteria	Tenericutes	Mollicutes	Acholeplasmatales	Acholeplasmataceae	Acholeplasma	Acholeplasma laidlawii	Virulent	None	all 5 CVs
NC_018837	1204539	Uroviricota	Caudoviricetes	Caudovirales	Demerecviridae	Myunavirus	Pectobacterium virus My1	122024	555	Bacteria	Proteobacteria	Gammaproteobacteria	Enterobacterales	Pectobacteriaceae	Pectobacterium	Pectobacterium carotovorum	Virulent	None	all 5 CVs
NC_013651	644563	Uroviricota	Caudoviricetes	Caudovirales	Autographiviridae	Chatterjeevirus	Vibrio virus N4	38497	127906	Bacteria	Proteobacteria	Gammaproteobacteria	Vibrionales	Vibrionaceae	Vibrio	Vibrio cholerae	Virulent	None	all 5 CVs
NC_016658	445693	Uroviricota	Caudoviricetes	Caudovirales	Autographiviridae	Cheungvirus	Prochlorococcus virus NATL1A7	47741	167555	Bacteria	Cyanobacteria	NA	Synechococcales	Prochloraceae	Prochlorococcus	Prochlorococcus marinus	Virulent	None	all 5 CVs
NC_016659	445692	Uroviricota	Caudoviricetes	Caudovirales	Autographiviridae	Tangaroavirus	Prochlorococcus virus NATL2A133	47536	59920	Bacteria	Cyanobacteria	NA	Synechococcales	Prochloraceae	Prochlorococcus	Prochlorococcus marinus	Virulent	None	all 5 CVs
NC_016569	1109711	Uroviricota	Caudoviricetes	Caudovirales	Siphoviridae	NA	Nocardia phage NBR1	46140	37326	Bacteria	Actinobacteria	Actinomycetia	Corynebacteriales	Nocardiaceae	Nocardia	Nocardia brasiliensis	Virulent	None	all 5 CVs
NC_015464	934027	Uroviricota	Caudoviricetes	Caudovirales	Myoviridae	Fletchervirus	Campylobacter virus NCTC12673	135041	197	Bacteria	Proteobacteria	Epsilonproteobacteria	Campylobacterales	Campylobacteraceae	Campylobacter	Campylobacter jejuni	Virulent	None	all 5 CVs
NC_019451	1158680	Uroviricota	Caudoviricetes	Caudovirales	Myoviridae	Pbunavirus	Pseudomonas virus NH4	66116	287	Bacteria	Proteobacteria	Gammaproteobacteria	Pseudomonadales	Pseudomonadaceae	Pseudomonas	Pseudomonas aeruginosa	Virulent	None	all 5 CVs
NC_021529	115992	Uroviricota	Caudoviricetes	Caudovirales	Myoviridae	Schizotequatrovirus	Vibrio virus nt1	247511	691	Bacteria	Proteobacteria	Gammaproteobacteria	Vibrionales	Vibrionaceae	Vibrio	Vibrio natriegens	Virulent	None	all 5 CVs
NC_016571	1124849	Uroviricota	Caudoviricetes	Caudovirales	Myoviridae	NA	Pseudomonas phage OBP	284757	294	Bacteria	Proteobacteria	Gammaproteobacteria	Pseudomonadales	Pseudomonadaceae	Pseudomonas	Pseudomonas fluorescens	Virulent	None	all 5 CVs
NC_007709	329254	Uroviricota	Caudoviricetes	Caudovirales	Siphoviridae	Xipdecavirus	Xanthomonas virus OP1	43785	338	Bacteria	Proteobacteria	Gammaproteobacteria	Xanthomonadales	Xanthomonadaceae	Xanthomonas	NA	Virulent	None	all 5 CVs
NC_007710	331627	Uroviricota	Caudoviricetes	Caudovirales	Myoviridae	Naesvirus	Xanthomonas virus OP2	46643	338	Bacteria	Proteobacteria	Gammaproteobacteria	Xanthomonadales	Xanthomonadaceae	Xanthomonas	NA	Virulent	None	all 5 CVs
NC_020878	382262	Uroviricota	Caudoviricetes	Caudovirales	Autographiviridae	Lingvirus	Prochlorococcus virus PGSP1	44945	59919	Bacteria	Cyanobacteria	NA	Synechococcales	Prochloraceae	Prochlorococcus	Prochlorococcus marinus	Virulent	None	all 5 CVs
NC_015280	445700	Uroviricota	Caudoviricetes	Caudovirales	Myoviridae	Eurybiavirus	Prochlorococcus phage P-HM1	181044	59919	Bacteria	Cyanobacteria	NA	Synechococcales	Prochloraceae	Prochlorococcus	Prochlorococcus marinus	Virulent	None	all 5 CVs
NC_015284	445696	Uroviricota	Caudoviricetes	Caudovirales	Myoviridae	Eurybiavirus	Prochlorococcus phage P-HM2	183806	59919	Bacteria	Cyanobacteria	NA	Synechococcales	Prochloraceae	Prochlorococcus	Prochlorococcus marinus	Virulent	None	all 5 CVs
NC_021071	536444	Uroviricota	Caudoviricetes	Caudovirales	Myoviridae	NA	Cyanophage P-RSM1	177211	59922	Bacteria	Cyanobacteria	NA	Synechococcales	Prochloraceae	Prochlorococcus	Prochlorococcus marinus	Virulent	None	all 5 CVs
NC_015283	444862	Uroviricota	Caudoviricetes	Caudovirales	Myoviridae	Thaumasvirus	Prochlorococcus phage P-RSM4	176428	59922	Bacteria	Cyanobacteria	NA	Synechococcales	Prochloraceae	Prochlorococcus	Prochlorococcus marinus	Virulent	None	all 5 CVs
NC_020855	929832	Uroviricota	Caudoviricetes	Caudovirales	Myoviridae	Libanvirus	Cyanophage P-RSM6	192497	59920	Bacteria	Cyanobacteria	NA	Synechococcales	Prochloraceae	Prochlorococcus	Prochlorococcus marinus	Virulent	None	all 5 CVs
NC_021559	536453	Uroviricota	Caudoviricetes	Caudovirales	Myoviridae	NA	Prochlorococcus phage P-SSM3	179063	59920	Bacteria	Cyanobacteria	NA	Synechococcales	Prochloraceae	Prochlorococcus	Prochlorococcus marinus	Virulent	None	all 5 CVs
NC_015290	445688	Uroviricota	Caudoviricetes	Caudovirales	Myoviridae	Palaemonvirus	Prochlorococcus virus PSSM7	182180	167555	Bacteria	Cyanobacteria	NA	Synechococcales	Prochloraceae	Prochlorococcus	Prochlorococcus marinus	Virulent	None	all 5 CVs
NC_020835	885867	Uroviricota	Caudoviricetes	Caudovirales	Autographiviridae	Tangaroavirus	Prochlorococcus virus PSSP10	47325	59920	Bacteria	Cyanobacteria	NA	Synechococcales	Prochloraceae	Prochlorococcus	Prochlorococcus marinus	Virulent	None	all 5 CVs
NC_016656	444876	Uroviricota	Caudoviricetes	Caudovirales	Autographiviridae	Tritonvirus	Synechococcus virus PSSP2	45890	166321	Bacteria	Cyanobacteria	NA	Synechococcales	Synechococcaceae	Synechococcus	Synechococcus sp. WH 8017	Virulent	None	all 5 CVs
NC_008363	83129	Uroviricota	Caudoviricetes	Caudovirales	Siphoviridae	Skunavirus	Lactococcus virus P008	28538	272623	Bacteria	Firmicutes	Bacilli	Lactobacillales	Streptococcaceae	Lactococcus	Lactococcus lactis	Virulent	None	all 5 CVs
NC_012663	641487	Uroviricota	Caudoviricetes	Caudovirales	Siphoviridae	NA	Lactococcus phage P087	60074	1358	Bacteria	Firmicutes	Bacilli	Lactobacillales	Streptococcaceae	Lactococcus	Lactococcus lactis	Virulent	None	all 5 CVs
NC_005856	10678	Uroviricota	Caudoviricetes	Caudovirales	Myoviridae	Punavirus	Escherichia virus P1	94800	543	Bacteria	Proteobacteria	Gammaproteobacteria	Enterobacterales	Enterobacteriaceae	NA	NA	Virulent	None	all 5 CVs
NC_005856	10678	Uroviricota	Caudoviricetes	Caudovirales	Myoviridae	Punavirus	Escherichia virus P1	94800	562	Bacteria	Proteobacteria	Gammaproteobacteria	Enterobacterales	Enterobacteriaceae	Escherichia	Escherichia coli	Virulent	None	all 5 CVs
NC_018272	1168479	Uroviricota	Caudoviricetes	Caudovirales	Siphoviridae	Inhavirus	Nonlabens virus P12024L	35652	363408	Bacteria	Bacteroidetes	Flavobacteriia	Flavobacteriales	Flavobacteriaceae	Nonlabens	NA	Virulent	None	all 5 CVs
NC_018271	1168478	Uroviricota	Caudoviricetes	Caudovirales	Siphoviridae	Inhavirus	Nonlabens virus P12024L	35700	363408	Bacteria	Bacteroidetes	Flavobacteriia	Flavobacteriales	Flavobacteriaceae	Nonlabens	NA	Virulent	None	all 5 CVs
NC_018269	1176423	Uroviricota	Caudoviricetes	Caudovirales	Siphoviridae	NA	Marinomonas phage P12026	31766	28253	Bacteria	Proteobacteria	Gammaproteobacteria	Oceanospirillales	Oceanospirillaceae	Marinomonas	NA	Virulent	None	all 5 CVs
NC_018269	1176423	Uroviricota	Caudoviricetes	Caudovirales	Siphoviridae	NA	Marinomonas phage P12026	31766	1904862	Bacteria	Proteobacteria	Gammaproteobacteria	Oceanospirillales	Oceanospirillaceae	Marinomonas	Marinomonas sp.	Virulent	None	all 5 CVs
NC_018280	1197951	Uroviricota	Caudoviricetes	Caudovirales	Autographiviridae	NA	Celeribacter phage P12053L	38889	1397108	Bacteria	Proteobacteria	Alphaproteobacteria	Rhodobacterales	Rhodobacteraceae	Celeribacter	Celeribacter marinus	Virulent	None	all 5 CVs
NC_005131	247080	Hofneiviricota	Faserviricetes	Tubulavirales	Inoviridae	NA	Ralstonia phage p12J	7118	329	Bacteria	Proteobacteria	Betaproteobacteria	Burkholderiales	Burkholderiaceae	Ralstonia	Ralstonia pickettii	Virulent	None	all 5 CVs
NC_018276	1176422	Uroviricota	Caudoviricetes	Caudovirales	Siphoviridae	NA	Croceibacter phage P2559S	44988	216432	Bacteria	Bacteroidetes	Flavobacteriia	Flavobacteriales	Flavobacteriaceae	Croceibacter	Croceibacter atlanticus	Virulent	None	all 5 CVs
NC_009814	330398	Uroviricota	Caudoviricetes	Caudovirales	Siphoviridae	NA	Listeria phage P35	35822	1639	Bacteria	Firmicutes	Bacilli	Bacillales	Listeriaceae	Listeria	Listeria monocytogenes	Virulent	None	all 5 CVs
NC_011308	560178	Uroviricota	Caudoviricetes	Caudovirales	Siphoviridae	NA	Listeria phage P40	35638	1637	Bacteria	Firmicutes	Bacilli	Bacillales	Listeriaceae	Listeria	NA	Virulent	None	all 5 CVs
NC_021852	1262537	Uroviricota	Caudoviricetes	Caudovirales	Siphoviridae	Skunavirus	Lactococcus phage P680	29631	1360	Bacteria	Firmicutes	Bacilli	Lactobacillales	Streptococcaceae	Lactococcus	Lactococcus lactis	Virulent	None	all 5 CVs
NC_021852	1262537	Uroviricota	Caudoviricetes	Caudovirales	Siphoviridae	Skunavirus	Lactococcus phage P680	29631	272623	Bacteria	Firmicutes	Bacilli	Lactobacillales	Streptococcaceae	Lactococcus	Lactococcus lactis	Virulent	None	all 5 CVs
NC_018831	1225800	Uroviricota	Caudoviricetes	Caudovirales	Siphoviridae	Homburgvirus	Listeria virus P70	67170	1960103	Bacteria	Firmicutes	Bacilli	Bacillales	Listeriaceae	Listeria	Listeria sp.	Virulent	None	all 5 CVs
NC_020880	1262522	Uroviricota	Caudoviricetes	Caudovirales	Siphoviridae	Limdunavirus	Leuconostoc virus P793	26769	33968	Bacteria	Firmicutes	Bacilli	Lactobacillales	Lactobacillaceae	Leuconostoc	Leuconostoc pseudomesenteroides	Virulent	None	all 5 CVs
NC_007808	347327	Uroviricota	Caudoviricetes	Caudovirales	Autographiviridae	NA	Pseudomonas phage PA11	49639	287	Bacteria	Proteobacteria	Gammaproteobacteria	Pseudomonadales	Pseudomonadaceae	Pseudomonas	Pseudomonas aeruginosa	Virulent	None	all 5 CVs
NC_022096	1335230	Uroviricota	Caudoviricetes	Caudovirales	Myoviridae	Baikalvirus	Pseudomonas virus PaBG	258139	208964	Bacteria	Proteobacteria	Gammaproteobacteria	Pseudomonadales	Pseudomonadaceae	Pseudomonas	Pseudomonas aeruginosa	Virulent	None	all 5 CVs
NC_015294	743813	Uroviricota	Caudoviricetes	Caudovirales	Myoviridae	Pakpunavirus	Pseudomonas virus PAKP1	93198	1009714	Bacteria	Proteobacteria	Gammaproteobacteria	Pseudomonadales	Pseudomonadaceae	Pseudomonas	Pseudomonas aeruginosa	Virulent	None	all 5 CVs
NC_022967	1348912	Uroviricota	Caudoviricetes	Caudovirales	Myoviridae	Pakpunavirus	Pseudomonas virus PAKP2	92495	1009714	Bacteria	Proteobacteria	Gammaproteobacteria	Pseudomonadales	Pseudomonadaceae	Pseudomonas	Pseudomonas aeruginosa	Virulent	None	all 5 CVs
NC_022970	981431	Uroviricota	Caudoviricetes	Caudovirales	Myoviridae	Nankokuvirus	Pseudomonas virus PAKP3	88097	1009714	Bacteria	Proteobacteria	Gammaproteobacteria	Pseudomonadales	Pseudomonadaceae	Pseudomonas	Pseudomonas aeruginosa	Virulent	None	all 5 CVs
NC_022986	1327966	Uroviricota	Caudoviricetes	Caudovirales	Myoviridae	Pakpunavirus	Pseudomonas virus PAKP4	93147	1009714	Bacteria	Proteobacteria	Gammaproteobacteria	Pseudomonadales	Pseudomonadaceae	Pseudomonas	Pseudomonas aeruginosa	Virulent	None	all 5 CVs
NC_022966	1327964	Uroviricota	Caudoviricetes	Caudovirales	Myoviridae	Nankokuvirus	Pseudomonas virus PAKP3	88135	1009714	Bacteria	Proteobacteria	Gammaproteobacteria	Pseudomonadales	Pseudomonadaceae	Pseudomonas	Pseudomonas aeruginosa	Virulent	None	all 5 CVs
NC_019913	685892	Uroviricota	Caudoviricetes	Caudovirales	Myoviridae	Pakpunavirus	Pseudomonas virus PaP1	91715	1279007	Bacteria	Proteobacteria	Gammaproteobacteria	Pseudomonadales	Pseudomonadaceae	Pseudomonas	Pseudomonas aeruginosa	Virulent	None	all 5 CVs
NC_005884	270673	Uroviricota	Caudoviricetes	Caudovirales	Podoviridae	NA	Pseudomonas phage PaP2	43783	287	Bacteria	Proteobacteria	Gammaproteobacteria	Pseudomonadales	Pseudomonadaceae	Pseudomonas	Pseudomonas aeruginosa	Virulent	None	all 5 CVs
NC_004466	188350	Uroviricota	Caudoviricetes	Caudovirales	Podoviridae	Bruynoghevirus	Pseudomonas virus PaP3	45503	286	Bacteria	Proteobacteria	Gammaproteobacteria	Pseudomonadales	Pseudomonadaceae	Pseudomonas	NA	Virulent	None	all 5 CVs
NC_019521	1150991	Uroviricota	Caudoviricetes	Caudovirales	Myoviridae	NA	Sphingomonas phage PAU	219372	13689	Bacteria	Proteobacteria	Alphaproteobacteria	Sphingomonadales	Sphingomonadaceae	Sphingomonas	Sphingomonas paucimobilis	Virulent	None	all 5 CVs
NC_022982	1415145	Uroviricota	Caudoviricetes	Caudovirales	Autographiviridae	NA	Xylella phage Paz	43869	2371	Bacteria	Proteobacteria	Gammaproteobacteria	Xanthomonadales	Xanthomonadaceae	Xylella	Xylella fastidiosa	Virulent	None	all 5 CVs
NC_011810	538398	Uroviricota	Caudoviricetes	Caudovirales	Myoviridae	Pbunavirus	Pseudomonas virus PB1	65764	287	Bacteria	Proteobacteria	Gammaproteobacteria	Pseudomonadales	Pseudomonadaceae	Pseudomonas	Pseudomonas aeruginosa	Virulent	None	all 5 CVs
NC_017976	1161901	Uroviricota	Caudoviricetes	Caudovirales	Siphoviridae	NA	Bacillus phage PBC1	41164	1396	Bacteria	Firmicutes	Bacilli	Bacillales	Bacillaceae	Bacillus	Bacillus cereus	Virulent	None	all 5 CVs
NC_020853	754044	Uroviricota	Caudoviricetes	Caudovirales	Siphoviridae	NA	Loktanella phage pCB2051-A	56958	245186	Bacteria	Proteobacteria	Alphaproteobacteria	Rhodobacterales	Rhodobacteraceae	Loktanella	NA	Virulent	None	all 5 CVs
NC_020853	754044	Uroviricota	Caudoviricetes	Caudovirales	Siphoviridae	NA	Loktanella phage pCB2051-A	56958	1055158	Bacteria	Proteobacteria	Alphaproteobacteria	Rhodobacterales	Rhodobacteraceae	Loktanella	Loktanella sp. CB 2051	Virulent	None	all 5 CVs
NC_020853	754044	Uroviricota	Caudoviricetes	Caudovirales	Siphoviridae	NA	Loktanella phage pCB2051-A	56958	1870901	Bacteria	Proteobacteria	Alphaproteobacteria	Rhodobacterales	Rhodobacteraceae	Loktanella	Loktanella sp.	Virulent	None	all 5 CVs
NC_015297	926543	Hofneiviricota	Faserviricetes	Tubulavirales	Inoviridae	Parhipatevirus	Ralstonia virus PE226	5475	305	Bacteria	Proteobacteria	Betaproteobacteria	Burkholderiales	Burkholderiaceae	Ralstonia	Ralstonia solanacearum	Virulent	None	all 5 CVs
NC_021342	1325372	Uroviricota	Caudoviricetes	Caudovirales	Myoviridae	Yokohamavirus	Edwardsiella virus PEi21	43378	67780	Bacteria	Proteobacteria	Gammaproteobacteria	Enterobacterales	Hafniaceae	Edwardsiella	Edwardsiella ictaluri	Virulent	None	all 5 CVs
NC_009551	440250	Uroviricota	Caudoviricetes	Caudovirales	Podoviridae	NA	Phormidium virus WMP3	43249	47253	Bacteria	Cyanobacteria	NA	Synechococcales	Leptolyngbyaceae	Leptolyngbya	Leptolyngbya foveolarum	Virulent	None	all 5 CVs
NC_009551	440250	Uroviricota	Caudoviricetes	Caudovirales	Podoviridae	NA	Phormidium virus WMP3	43249	126344	Bacteria	Cyanobacteria	NA	Oscillatoriales	Oscillatoriaceae	Phormidium	Phormidium tenue	Virulent	None	all 5 CVs
NC_008367	400567	Uroviricota	Caudoviricetes	Caudovirales	Autographiviridae	NA	Phormidium virus WMP4	40938	1198	Bacteria	Cyanobacteria	NA	Oscillatoriales	Oscillatoriaceae	Phormidium	NA	Virulent	None	all 5 CVs
NC_021558	754053	Uroviricota	Caudoviricetes	Caudovirales	Siphoviridae	NA	Paenibacillus phage PG1	37644	59843	Bacteria	Firmicutes	Bacilli	Bacillales	Paenibacillaceae	Paenibacillus	Paenibacillus glucanolyticus	Virulent	None	all 5 CVs
NC_020079	1229753	Uroviricota	Caudoviricetes	Caudovirales	Myoviridae	Phapecoctavirus	Escherichia virus phAPEC8	147737	562	Bacteria	Proteobacteria	Gammaproteobacteria	Enterobacterales	Enterobacteriaceae	Escherichia	Escherichia coli	Virulent	None	all 5 CVs
NC_019452	926589	Uroviricota	Caudoviricetes	Caudovirales	Ackermannviridae	Kuttervirus	Escherichia virus PhaxI	156628	83334	Bacteria	Proteobacteria	Gammaproteobacteria	Enterobacterales	Enterobacteriaceae	Escherichia	Escherichia coli	Virulent	None	all 5 CVs
NC_013638	693582	Uroviricota	Caudoviricetes	Caudovirales	Autographiviridae	Tunggulviirus	Pseudomonas virus f2	43144	216595	Bacteria	Proteobacteria	Gammaproteobacteria	Pseudomonadales	Pseudomonadaceae	Pseudomonas	Pseudomonas fluorescens	Virulent	None	all 5 CVs
NC_015785	913970	Phixviricota	Malgrandaviricetes	Petitvirales	Microviridae	NA	Microviridae phi-CA82	5514	NA	NA	NA	NA	NA	NA	NA	NA	Virulent	None	all 5 CVs
NC_021062	1204538	Uroviricota	Caudoviricetes	Caudovirales	Autographiviridae	Pifdecavirus	Pseudomonas virus PhiS1	40192	294	Bacteria	Proteobacteria	Gammaproteobacteria	Pseudomonadales	Pseudomonadaceae	Pseudomonas	Pseudomonas fluorescens	Virulent	None	all 5 CVs
NC_021802	1327981	Uroviricota	Caudoviricetes	Caudovirales	Siphoviridae	NA	Cellulophaga phage phi10:1	53664	76594	Bacteria	Bacteroidetes	Flavobacteriia	Flavobacteriales	Flavobacteriaceae	Cellulophaga	Cellulophaga baltica	Virulent	None	all 5 CVs
NC_021791	1327976	Uroviricota	Caudoviricetes	Caudovirales	Siphoviridae	Helsingorvirus	Cellulophaga virus Cba121	39148	76594	Bacteria	Bacteroidetes	Flavobacteriia	Flavobacteriales	Flavobacteriaceae	Cellulophaga	Cellulophaga baltica	Virulent	None	all 5 CVs
NC_021797	1327969	Phixviricota	Malgrandaviricetes	Petitvirales	Microviridae	NA	Cellulophaga phage phi12:2	6453	76594	Bacteria	Bacteroidetes	Flavobacteriia	Flavobacteriales	Flavobacteriaceae	Cellulophaga	Cellulophaga baltica	Virulent	None	all 5 CVs
NC_021805	1327987	Phixviricota	Malgrandaviricetes	Petitvirales	Microviridae	NA	Cellulophaga phage phi12a:1	6478	76594	Bacteria	Bacteroidetes	Flavobacteriia	Flavobacteriales	Flavobacteriaceae	Cellulophaga	Cellulophaga baltica	Virulent	None	all 5 CVs
NC_021803	1328030	Uroviricota	Caudoviricetes	Caudovirales	Podoviridae	NA	Cellulophaga phage phi13:2	72369	76594	Bacteria	Bacteroidetes	Flavobacteriia	Flavobacteriales	Flavobacteriaceae	Cellulophaga	Cellulophaga baltica	Virulent	None	all 5 CVs
NC_021803	1328030	Uroviricota	Caudoviricetes	Caudovirales	Podoviridae	NA	Cellulophaga phage phi13:2	72369	1348583	Bacteria	Bacteroidetes	Flavobacteriia	Flavobacteriales	Flavobacteriaceae	Cellulophaga	Cellulophaga baltica	Virulent	None	all 5 CVs
NC_021806	1327990	Uroviricota	Caudoviricetes	Caudovirales	Podoviridae	NA	Cellulophaga phage phi14:2	100418	76594	Bacteria	Bacteroidetes	Flavobacteriia	Flavobacteriales	Flavobacteriaceae	Cellulophaga	Cellulophaga baltica	Virulent	None	all 5 CVs
NC_015721	1035662	Uroviricota	Caudoviricetes	Caudovirales	Myoviridae	NA	Bdellovibrio phage phi1402	23931	959	Bacteria	Proteobacteria	Oligoflexia	Bdellovibrionales	Bdellovibrionaceae	Bdellovibrio	Bdellovibrio bacteriovorus	Virulent	None	all 5 CVs
NC_019525	1127515	Uroviricota	Caudoviricetes	Caudovirales	Myoviridae	NA	Bdellovibrio phage phi1422	45354	959	Bacteria	Proteobacteria	Oligoflexia	Bdellovibrionales	Bdellovibrionaceae	Bdellovibrio	Bdellovibrio bacteriovorus	Virulent	None	all 5 CVs
NC_015208	988656	Uroviricota	Caudoviricetes	Caudovirales	Autographiviridae	Troedvirus	Pseudomonas virus Phi15	39562	303	Bacteria	Proteobacteria	Gammaproteobacteria	Pseudomonadales	Pseudomonadaceae	Pseudomonas	Pseudomonas putida	Virulent	None	all 5 CVs
NC_021795	1327980	Uroviricota	Caudoviricetes	Caudovirales	Siphoviridae	Helsingorvirus	Cellulophaga virus Cba171	38776	76594	Bacteria	Bacteroidetes	Flavobacteriia	Flavobacteriales	Flavobacteriaceae	Cellulophaga	Cellulophaga baltica	Virulent	None	all 5 CVs
NC_021798	1327972	Uroviricota	Caudoviricetes	Caudovirales	Podoviridae	Lightbulbvirus	Cellulophaga virus Cba172	145343	76594	Bacteria	Bacteroidetes	Flavobacteriia	Flavobacteriales	Flavobacteriaceae	Cellulophaga	Cellulophaga baltica	Virulent	None	all 5 CVs
NC_021790	1327982	Uroviricota	Caudoviricetes	Caudovirales	Siphoviridae	Helsingorvirus	Cellulophaga virus Cba181	39189	76594	Bacteria	Bacteroidetes	Flavobacteriia	Flavobacteriales	Flavobacteriaceae	Cellulophaga	Cellulophaga baltica	Virulent	None	all 5 CVs
NC_021790	1327982	Uroviricota	Caudoviricetes	Caudovirales	Siphoviridae	Helsingorvirus	Cellulophaga virus Cba181	39189	1348584	Bacteria	Bacteroidetes	Flavobacteriia	Flavobacteriales	Flavobacteriaceae	Cellulophaga	Cellulophaga baltica	Virulent	None	all 5 CVs
NC_021794	1327983	Uroviricota	Caudoviricetes	Caudovirales	Podoviridae	NA	Cellulophaga phage phi18:3	71443	76594	Bacteria	Bacteroidetes	Flavobacteriia	Flavobacteriales	Flavobacteriaceae	Cellulophaga	Cellulophaga baltica	Virulent	None	all 5 CVs
NC_021794	1327983	Uroviricota	Caudoviricetes	Caudovirales	Podoviridae	NA	Cellulophaga phage phi18:3	71443	1348584	Bacteria	Bacteroidetes	Flavobacteriia	Flavobacteriales	Flavobacteriaceae	Cellulophaga	Cellulophaga baltica	Virulent	None	all 5 CVs
NC_021799	1327970	Uroviricota	Caudoviricetes	Caudovirales	Siphoviridae	NA	Cellulophaga phage phi19:1	57447	76594	Bacteria	Bacteroidetes	Flavobacteriia	Flavobacteriales	Flavobacteriaceae	Cellulophaga	Cellulophaga baltica	Virulent	None	all 5 CVs
NC_021789	1327971	Uroviricota	Caudoviricetes	Caudovirales	Podoviridae	NA	Cellulophaga phage phi19:3	75994	76594	Bacteria	Bacteroidetes	Flavobacteriia	Flavobacteriales	Flavobacteriaceae	Cellulophaga	Cellulophaga baltica	Virulent	None	all 5 CVs
NC_019523	1128071	Uroviricota	Caudoviricetes	Caudovirales	Podoviridae	NA	Clostridium phage phi24R	18919	1502	Bacteria	Firmicutes	Clostridia	Eubacteriales	Clostridiaceae	Clostridium	Clostridium perfringens	Virulent	None	all 5 CVs
NC_011048	10756	Uroviricota	Caudoviricetes	Caudovirales	Podoviridae	Salasvirus	Bacillus virus phi29	19282	1423	Bacteria	Firmicutes	Bacilli	Bacillales	Bacillaceae	Bacillus	Bacillus subtilis	Virulent	None	all 5 CVs
NC_021796	1327977	Uroviricota	Caudoviricetes	Caudovirales	Podoviridae	NA	Cellulophaga phage phi38:1	72534	1348585	Bacteria	Bacteroidetes	Flavobacteriia	Flavobacteriales	Flavobacteriaceae	Cellulophaga	Cellulophaga baltica	Virulent	None	all 5 CVs
NC_021804	1327993	Uroviricota	Caudoviricetes	Caudovirales	Siphoviridae	NA	Cellulophaga phage phi39:1	28760	76594	Bacteria	Bacteroidetes	Flavobacteriia	Flavobacteriales	Flavobacteriaceae	Cellulophaga	Cellulophaga baltica	Virulent	None	all 5 CVs
NC_021788	1328029	Uroviricota	Caudoviricetes	Caudovirales	Podoviridae	Lightbulbvirus	Cellulophaga virus Cba41	145865	76594	Bacteria	Bacteroidetes	Flavobacteriia	Flavobacteriales	Flavobacteriaceae	Cellulophaga	Cellulophaga baltica	Virulent	None	all 5 CVs
NC_021788	1328029	Uroviricota	Caudoviricetes	Caudovirales	Podoviridae	Lightbulbvirus	Cellulophaga virus Cba41	145865	1348582	Bacteria	Bacteroidetes	Flavobacteriia	Flavobacteriales	Flavobacteriaceae	Cellulophaga	Cellulophaga baltica	Virulent	None	all 5 CVs
NC_021792	1327985	Uroviricota	Caudoviricetes	Caudovirales	Podoviridae	NA	Cellulophaga phage phi46:3	72961	76594	Bacteria	Bacteroidetes	Flavobacteriia	Flavobacteriales	Flavobacteriaceae	Cellulophaga	Cellulophaga baltica	Virulent	None	all 5 CVs
NC_021793	1327968	NA	NA	NA	NA	NA	Cellulophaga phage phi48:2	11703	76594	Bacteria	Bacteroidetes	Flavobacteriia	Flavobacteriales	Flavobacteriaceae	Cellulophaga	Cellulophaga baltica	Virulent	None	all 5 CVs
NC_021855	1262538	Uroviricota	Caudoviricetes	Caudovirales	Siphoviridae	Skunavirus	Lactococcus phage phi7	32382	1359	Bacteria	Firmicutes	Bacilli	Lactobacillales	Streptococcaceae	Lactococcus	Lactococcus cremoris	Virulent	None	all 5 CVs
NC_019911	1206559	Uroviricota	Caudoviricetes	Caudovirales	Autographiviridae	Pokrovskaiavirus	Yersinia virus Phi80-18	42406	629	Bacteria	Proteobacteria	Gammaproteobacteria	Enterobacterales	Yersiniaceae	Yersinia	NA	Virulent	None	all 5 CVs
NC_019924	1147137	Uroviricota	Caudoviricetes	Caudovirales	Siphoviridae	NA	Clostridium phage phi8074-B1	47595	1509	Bacteria	Firmicutes	Clostridia	Eubacteriales	Clostridiaceae	Clostridium	Clostridium sporogenes	Virulent	None	all 5 CVs
NC_023693	948870	Uroviricota	Caudoviricetes	Caudovirales	Myoviridae	NA	Enterobacteria phage phi92	148612	562	Bacteria	Proteobacteria	Gammaproteobacteria	Enterobacterales	Enterobacteriaceae	Escherichia	Escherichia coli	Virulent	None	all 5 CVs
NC_020081	1204533	Uroviricota	Caudoviricetes	Caudovirales	Herelleviridae	Agatevirus	Bacillus virus Agate	149844	1408	Bacteria	Firmicutes	Bacilli	Bacillales	Bacillaceae	Bacillus	Bacillus pumilus	Virulent	None	all 5 CVs
NC_019782	1206110	Uroviricota	Caudoviricetes	Caudovirales	Myoviridae	NA	Lactobacillus phage phiAQ113	36566	1587	Bacteria	Firmicutes	Bacilli	Lactobacillales	Lactobacillaceae	Lactobacillus	Lactobacillus helveticus	Virulent	None	all 5 CVs
NC_014635	879628	Uroviricota	Caudoviricetes	Caudovirales	Myoviridae	Tulanevirus	Aeromonas virus AS4	163875	645	Bacteria	Proteobacteria	Gammaproteobacteria	Aeromonadales	Aeromonadaceae	Aeromonas	Aeromonas salmonicida	Virulent	None	all 5 CVs
NC_014636	879630	Uroviricota	Caudoviricetes	Caudovirales	Myoviridae	NA	Aeromonas phage phiAS5	225268	645	Bacteria	Proteobacteria	Gammaproteobacteria	Aeromonadales	Aeromonadaceae	Aeromonas	Aeromonas salmonicida	Virulent	None	all 5 CVs
NC_019528	1141132	Uroviricota	Caudoviricetes	Caudovirales	Autographiviridae	Aerosvirus	Aeromonas virus AS7	41572	29491	Bacteria	Proteobacteria	Gammaproteobacteria	Aeromonadales	Aeromonadaceae	Aeromonas	Aeromonas salmonicida	Virulent	None	all 5 CVs
NC_020862	754046	Uroviricota	Caudoviricetes	Caudovirales	Podoviridae	Baltimorevirus	Sulfitobacter phage phiCB2047-B	74485	1525218	Bacteria	Proteobacteria	Alphaproteobacteria	Rhodobacterales	Rhodobacteraceae	Sulfitobacter	Sulfitobacter sp. CB2047	Virulent	None	all 5 CVs
NC_019405	1204537	Uroviricota	Caudoviricetes	Caudovirales	Siphoviridae	Shapirovirus	Caulobacter virus phiCbK	215710	155892	Bacteria	Proteobacteria	Alphaproteobacteria	Caulobacterales	Caulobacteraceae	Caulobacter	Caulobacter vibrioides	Virulent	None	all 5 CVs
NC_017980	1162304	Uroviricota	Caudoviricetes	Caudovirales	Podoviridae	NA	Clostridium phage phiCP7R	18397	1502	Bacteria	Firmicutes	Clostridia	Eubacteriales	Clostridiaceae	Clostridium	Clostridium perfringens	Virulent	None	all 5 CVs
NC_018083	1162305	Uroviricota	Caudoviricetes	Caudovirales	Podoviridae	NA	Clostridium phage phiCPV4	17972	1502	Bacteria	Firmicutes	Clostridia	Eubacteriales	Clostridiaceae	Clostridium	Clostridium perfringens	Virulent	None	all 5 CVs
NC_014457	871584	Uroviricota	Caudoviricetes	Caudovirales	Siphoviridae	NA	Clostridium phage phiCTP1	59199	1519	Bacteria	Firmicutes	Clostridia	Eubacteriales	Clostridiaceae	Clostridium	Clostridium tyrobutyricum	Virulent	None	all 5 CVs
NC_027353	1206560	Uroviricota	Caudoviricetes	Caudovirales	Myoviridae	Tequatrovirus	Yersinia virus D1	167063	632	Bacteria	Proteobacteria	Gammaproteobacteria	Enterobacterales	Yersiniaceae	Yersinia	Yersinia pestis	Virulent	None	all 5 CVs
NC_009237	431894	Uroviricota	Caudoviricetes	Caudovirales	Myoviridae	Bcepmuvirus	Burkholderia virus phiE255	37446	57975	Bacteria	Proteobacteria	Betaproteobacteria	Burkholderiales	Burkholderiaceae	Burkholderia	Burkholderia thailandensis	Virulent	None	all 5 CVs
NC_019926	925983	Uroviricota	Caudoviricetes	Caudovirales	Autographiviridae	Eracentumvirus	Erwinia phage phiEa100	45554	552	Bacteria	Proteobacteria	Gammaproteobacteria	Enterobacterales	Erwiniaceae	Erwinia	Erwinia amylovora	Virulent	None	all 5 CVs
NC_015292	925986	Uroviricota	Caudoviricetes	Caudovirales	Myoviridae	Kolesnikvirus	Erwinia virus Ea214	84565	552	Bacteria	Proteobacteria	Gammaproteobacteria	Enterobacterales	Erwiniaceae	Erwinia	Erwinia amylovora	Virulent	None	all 5 CVs
NC_011811	557393	Uroviricota	Caudoviricetes	Caudovirales	Myoviridae	Kolesnikvirus	Erwinia virus Ea214	84576	552	Bacteria	Proteobacteria	Gammaproteobacteria	Enterobacterales	Erwiniaceae	Erwinia	Erwinia amylovora	Virulent	None	all 5 CVs
NC_019929	1029988	Uroviricota	Caudoviricetes	Caudovirales	Myoviridae	Erskinevirus	Erwinia virus EaH2	243050	552	Bacteria	Proteobacteria	Gammaproteobacteria	Enterobacterales	Erwiniaceae	Erwinia	Erwinia amylovora	Virulent	None	all 5 CVs
NC_010106	451705	Uroviricota	Caudoviricetes	Caudovirales	Chaseviridae	Carltongylesvirus	Escherichia virus GJ1	52975	562	Bacteria	Proteobacteria	Gammaproteobacteria	Enterobacterales	Enterobacteriaceae	Escherichia	Escherichia coli	Virulent	None	all 5 CVs
NC_009904	442493	Uroviricota	Caudoviricetes	Caudovirales	Herelleviridae	Kochikohdavirus	Enterococcus virus EF24C	142072	1351	Bacteria	Firmicutes	Bacilli	Lactobacillales	Enterococcaceae	Enterococcus	Enterococcus faecalis	Virulent	None	all 5 CVs
NC_006953	310539	Uroviricota	Caudoviricetes	Caudovirales	Siphoviridae	NA	Listonella phage phiHSIC	37966	28169	Bacteria	Proteobacteria	Gammaproteobacteria	Vibrionales	Vibrionaceae	Vibrio	Vibrio pelagius	Virulent	None	all 5 CVs
NC_022971	1429758	Uroviricota	Caudoviricetes	Caudovirales	Podoviridae	Bruynoghevirus	Pseudomonas virus PAA2	45344	287	Bacteria	Proteobacteria	Gammaproteobacteria	Pseudomonadales	Pseudomonadaceae	Pseudomonas	Pseudomonas aeruginosa	Virulent	None	all 5 CVs
NC_015264	942165	Uroviricota	Caudoviricetes	Caudovirales	Autographiviridae	Pifdecavirus	Pseudomonas virus IBBPF7A	40973	294	Bacteria	Proteobacteria	Gammaproteobacteria	Pseudomonadales	Pseudomonadaceae	Pseudomonas	Pseudomonas fluorescens	Virulent	None	all 5 CVs
NC_001730	2507234	Phixviricota	Malgrandaviricetes	Petitvirales	Microviridae	Alphatrevirus	Escherichia virus phiK	6089	562	Bacteria	Proteobacteria	Gammaproteobacteria	Enterobacterales	Enterobacteriaceae	Escherichia	Escherichia coli	Virulent	None	all 5 CVs
NC_019520	1141519	Uroviricota	Caudoviricetes	Caudovirales	Autographiviridae	Ermolevavirus	Escherichia virus PhiKT	42608	1884818	Bacteria	Proteobacteria	Gammaproteobacteria	Enterobacterales	Enterobacteriaceae	Escherichia	Escherichia sp.	Virulent	None	all 5 CVs
NC_012742	538979	Uroviricota	Caudoviricetes	Caudovirales	Siphoviridae	Eisenstarkvirus	Xanthomonas virus PhiL7	44080	340	Bacteria	Proteobacteria	Gammaproteobacteria	Xanthomonadales	Xanthomonadaceae	Xanthomonas	Xanthomonas campestris	Virulent	None	all 5 CVs
NC_020870	1262516	Uroviricota	Caudoviricetes	Caudovirales	Siphoviridae	Limdunavirus	Leuconostoc virus LN04	25865	33968	Bacteria	Firmicutes	Bacilli	Lactobacillales	Lactobacillaceae	Leuconostoc	Leuconostoc pseudomesenteroides	Virulent	None	all 5 CVs
NC_020083	1262513	Uroviricota	Caudoviricetes	Caudovirales	Ackermannviridae	NA	Serratia virus MAM1	157834	616	Bacteria	Proteobacteria	Gammaproteobacteria	Enterobacterales	Yersiniaceae	Serratia	Serratia sp.	Virulent	None	all 5 CVs
NC_002643	145579	Phixviricota	Malgrandaviricetes	Petitvirales	Microviridae	Bdellomicrovirus	Bdellovibrio virus MH2K	4594	959	Bacteria	Proteobacteria	Oligoflexia	Bdellovibrionales	Bdellovibrionaceae	Bdellovibrio	Bdellovibrio bacteriovorus	Virulent	None	all 5 CVs
NC_021856	207656	Uroviricota	Caudoviricetes	Caudovirales	Herelleviridae	Nitunavirus	Bacillus virus NIT1	155631	1423	Bacteria	Firmicutes	Bacilli	Bacillales	Bacillaceae	Bacillus	Bacillus subtilis	Virulent	None	all 5 CVs
NC_011142	551895	Uroviricota	Caudoviricetes	Caudovirales	Myoviridae	Iodovirus	Iodobacter virus PLPE	47453	641420	Bacteria	Proteobacteria	Betaproteobacteria	Neisseriales	Chromobacteriaceae	Iodobacter	Iodobacter sp. CdM7	Virulent	None	all 5 CVs
NC_016163	331278	Uroviricota	Caudoviricetes	Caudovirales	Myoviridae	NA	Yersinia phage phiR1-37	262391	630	Bacteria	Proteobacteria	Gammaproteobacteria	Enterobacterales	Yersiniaceae	Yersinia	Yersinia enterocolitica	Virulent	None	all 5 CVs
NC_019909	1206558	Uroviricota	Caudoviricetes	Caudovirales	Myoviridae	Tegunavirus	Yersinia virus R1RT	168809	630	Bacteria	Proteobacteria	Gammaproteobacteria	Enterobacterales	Yersiniaceae	Yersinia	Yersinia enterocolitica	Virulent	None	all 5 CVs
NC_019919	1206557	Uroviricota	Caudoviricetes	Caudovirales	Demerecviridae	Haartmanvirus	Yersinia virus phiR201	122696	630	Bacteria	Proteobacteria	Gammaproteobacteria	Enterobacterales	Yersiniaceae	Yersinia	Yersinia enterocolitica	Virulent	None	all 5 CVs
NC_019530	1108865	Uroviricota	Caudoviricetes	Caudovirales	Ackermannviridae	Kuttervirus	Salmonella virus SH19	157785	90371	Bacteria	Proteobacteria	Gammaproteobacteria	Enterobacterales	Enterobacteriaceae	Salmonella	Salmonella enterica	Virulent	None	all 5 CVs
NC_015586	1027253	Hofneiviricota	Faserviricetes	Tubulavirales	Inoviridae	NA	Stenotrophomonas phage phiSHP2	5819	40324	Bacteria	Proteobacteria	Gammaproteobacteria	Xanthomonadales	Xanthomonadaceae	Stenotrophomonas	Stenotrophomonas maltophilia	Virulent	None	all 5 CVs
NC_020860	756280	Uroviricota	Caudoviricetes	Caudovirales	Myoviridae	NA	Cellulophaga phage phiSM	44557	192170	Bacteria	Bacteroidetes	Flavobacteriia	Flavobacteriales	Flavobacteriaceae	Cellulophaga	Cellulophaga sp. MM#3	Virulent	None	all 5 CVs
NC_008265	396359	Uroviricota	Caudoviricetes	Caudovirales	Siphoviridae	NA	Clostridium phage phiSM101	38092	289380	Bacteria	Firmicutes	Clostridia	Eubacteriales	Clostridiaceae	Clostridium	Clostridium perfringens	Virulent	None	all 5 CVs
NC_021569	1343494	Hofneiviricota	Faserviricetes	Tubulavirales	Inoviridae	Subteminivirus	Stenotrophomonas virus SMA7	7069	40324	Bacteria	Proteobacteria	Gammaproteobacteria	Xanthomonadales	Xanthomonadaceae	Stenotrophomonas	Stenotrophomonas maltophilia	Virulent	None	all 5 CVs
NC_020842	756282	Uroviricota	Caudoviricetes	Caudovirales	Siphoviridae	Cbastvirus	Cellulophaga virus ST	79114	192170	Bacteria	Bacteroidetes	Flavobacteriia	Flavobacteriales	Flavobacteriaceae	Cellulophaga	Cellulophaga sp. MM#3	Virulent	None	all 5 CVs
NC_020201	1116482	Uroviricota	Caudoviricetes	Caudovirales	Myoviridae	Certrevirus	Pectobacterium virus phiTE	142349	218491	Bacteria	Proteobacteria	Gammaproteobacteria	Enterobacterales	Pectobacteriaceae	Pectobacterium	Pectobacterium atrosepticum	Virulent	None	all 5 CVs
NC_013697	665032	Uroviricota	Caudoviricetes	Caudovirales	Myoviridae	Ionavirus	Delftia virus PhiW14	157486	80866	Bacteria	Proteobacteria	Betaproteobacteria	Burkholderiales	Comamonadaceae	Delftia	Delftia acidovorans	Virulent	None	all 5 CVs
NC_001422	10847	Phixviricota	Malgrandaviricetes	Petitvirales	Microviridae	Sinsheimervirus	Escherichia virus phiX174	5386	562	Bacteria	Proteobacteria	Gammaproteobacteria	Enterobacterales	Enterobacteriaceae	Escherichia	Escherichia coli	Virulent	None	all 5 CVs
NC_008584	407392	Uroviricota	Caudoviricetes	Caudovirales	Myoviridae	NA	Thermus phage phiYS40	152372	300852	Bacteria	Deinococcus-Thermus	Deinococci	Thermales	Thermaceae	Thermus	Thermus thermophilus	Virulent	None	all 5 CVs
NC_018270	1161906	Uroviricota	Caudoviricetes	Caudovirales	Podoviridae	NA	Weissella phage phiYS61	33594	137591	Bacteria	Firmicutes	Bacilli	Lactobacillales	Lactobacillaceae	Weissella	Weissella cibaria	Virulent	None	all 5 CVs
NC_018084	1162306	Uroviricota	Caudoviricetes	Caudovirales	Podoviridae	NA	Clostridium phage phiZP2	18078	1502	Bacteria	Firmicutes	Clostridia	Eubacteriales	Clostridiaceae	Clostridium	Clostridium perfringens	Virulent	None	all 5 CVs
NC_020883	547228	Uroviricota	Caudoviricetes	Caudovirales	Siphoviridae	Saundersvirus	Bacillus phage PM1	50861	86029	Bacteria	Firmicutes	Bacilli	Bacillales	Bacillaceae	Bacillus	Bacillus subtilis	Virulent	None	all 5 CVs
NC_000867	10661	Preplasmiviricota	Tectiliviricetes	Vinavirales	Corticoviridae	Corticovirus	Pseudoalteromonas virus PM2	10079	28107	Bacteria	Proteobacteria	Gammaproteobacteria	Alteromonadales	Pseudoalteromonadaceae	Pseudoalteromonas	Pseudoalteromonas espejiana	Virulent	None	all 5 CVs
NC_000867	10661	Preplasmiviricota	Tectiliviricetes	Vinavirales	Corticoviridae	Corticovirus	Pseudoalteromonas virus PM2	10079	53246	Bacteria	Proteobacteria	Gammaproteobacteria	Alteromonadales	Pseudoalteromonadaceae	Pseudoalteromonas	NA	Virulent	None	all 5 CVs
NC_022770	1406789	Uroviricota	Caudoviricetes	Caudovirales	Podoviridae	Pagevirus	Bacillus virus Pony	39844	1404	Bacteria	Firmicutes	Bacilli	Bacillales	Bacillaceae	Priestia	Priestia megaterium	Virulent	None	all 5 CVs
NC_022770	1406789	Uroviricota	Caudoviricetes	Caudovirales	Podoviridae	Pagevirus	Bacillus virus Pony	39844	545693	Bacteria	Firmicutes	Bacilli	Bacillales	Bacillaceae	Priestia	Priestia megaterium	Virulent	None	all 5 CVs
NC_022770	1406789	Uroviricota	Caudoviricetes	Caudovirales	Podoviridae	Pagevirus	Bacillus virus Pony	39844	1006007	Bacteria	Firmicutes	Bacilli	Bacillales	Bacillaceae	Priestia	Priestia megaterium	Virulent	None	all 5 CVs
NC_022751	434346	Uroviricota	Caudoviricetes	Caudovirales	Podoviridae	NA	Cyanophage PP	42480	1184	Bacteria	Cyanobacteria	NA	Synechococcales	Leptolyngbyaceae	Leptolyngbya	Leptolyngbya boryana	Virulent	None	all 5 CVs
NC_022751	434346	Uroviricota	Caudoviricetes	Caudovirales	Podoviridae	NA	Cyanophage PP	42480	47253	Bacteria	Cyanobacteria	NA	Synechococcales	Leptolyngbyaceae	Leptolyngbya	Leptolyngbya foveolarum	Virulent	None	all 5 CVs
NC_019542	1217810	Uroviricota	Caudoviricetes	Caudovirales	Autographiviridae	Axomammavirus	Pectobacterium virus PP1	44400	555	Bacteria	Proteobacteria	Gammaproteobacteria	Enterobacterales	Pectobacteriaceae	Pectobacterium	Pectobacterium carotovorum	Virulent	None	all 5 CVs
NC_023005	1279083	Uroviricota	Caudoviricetes	Caudovirales	Autographiviridae	Phutvirus	Pseudomonas virus PPpW4	41386	70775	Bacteria	Proteobacteria	Gammaproteobacteria	Pseudomonadales	Pseudomonadaceae	Pseudomonas	Pseudomonas plecoglossicida	Virulent	None	all 5 CVs
NC_019447	1133293	Uroviricota	Caudoviricetes	Caudovirales	Podoviridae	Perisivirus	Brucella virus Pr	38253	29459	Bacteria	Proteobacteria	Alphaproteobacteria	Hyphomicrobiales	Brucellaceae	Brucella	Brucella melitensis	Virulent	None	all 5 CVs
NC_022987	1415146	Uroviricota	Caudoviricetes	Caudovirales	Autographiviridae	Pradovirus	Xylella virus Prado	43940	2371	Bacteria	Proteobacteria	Gammaproteobacteria	Xanthomonadales	Xanthomonadaceae	Xylella	Xylella fastidiosa	Virulent	None	all 5 CVs
NC_021331	2496551	Uroviricota	Caudoviricetes	Caudovirales	Drexlerviridae	Hanrivervirus	Shigella virus pSf1	51821	623	Bacteria	Proteobacteria	Gammaproteobacteria	Enterobacterales	Enterobacteriaceae	Shigella	Shigella flexneri	Virulent	None	all 5 CVs
NC_011107	496396	Uroviricota	Caudoviricetes	Caudovirales	Autographiviridae	Phikmvvirus	Pseudomonas virus PT2	42961	287	Bacteria	Proteobacteria	Gammaproteobacteria	Pseudomonadales	Pseudomonadaceae	Pseudomonas	Pseudomonas aeruginosa	Virulent	None	all 5 CVs
NC_019529	1150989	Uroviricota	Caudoviricetes	Caudovirales	Demerecviridae	Vipunavirus	Vibrio virus pVp1	111506	670	Bacteria	Proteobacteria	Gammaproteobacteria	Vibrionales	Vibrionaceae	Vibrio	Vibrio parahaemolyticus	Virulent	None	all 5 CVs
NC_016071	889338	Uroviricota	Caudoviricetes	Caudovirales	Myoviridae	Seunavirus	Salmonella virus PVPSE1	145964	149539	Bacteria	Proteobacteria	Gammaproteobacteria	Enterobacterales	Enterobacteriaceae	Salmonella	Salmonella enterica	Virulent	None	all 5 CVs
NC_020863	754058	Uroviricota	Caudoviricetes	Caudovirales	Myoviridae	NA	Vibrio phage PWH3a-P1	129155	691	Bacteria	Proteobacteria	Gammaproteobacteria	Vibrionales	Vibrionaceae	Vibrio	Vibrio natriegens	Virulent	None	all 5 CVs
NC_020846	754049	Uroviricota	Caudoviricetes	Caudovirales	Siphoviridae	NA	Vibrio phage pYD21-A	46917	728063	Bacteria	Proteobacteria	Gammaproteobacteria	Vibrionales	Vibrionaceae	Vibrio	Vibrio sp. YD21	Virulent	None	all 5 CVs
NC_021534	754051	Uroviricota	Caudoviricetes	Caudovirales	Siphoviridae	Roufvirus	Vibrio phage pYD38-A	47552	728064	Bacteria	Proteobacteria	Gammaproteobacteria	Vibrionales	Vibrionaceae	Vibrio	Vibrio sp. YD38	Virulent	None	all 5 CVs
NC_021561	929835	Uroviricota	Caudoviricetes	Caudovirales	Siphoviridae	NA	Vibrio phage pYD38-B	37324	728064	Bacteria	Proteobacteria	Gammaproteobacteria	Vibrionales	Vibrionaceae	Vibrio	Vibrio sp. YD38	Virulent	None	all 5 CVs
NC_020849	754052	Uroviricota	Caudoviricetes	Caudovirales	Podoviridae	NA	Pseudoalteromonas phage pYD6-A	76802	728062	Bacteria	Proteobacteria	Gammaproteobacteria	Alteromonadales	Pseudoalteromonadaceae	Pseudoalteromonas	Pseudoalteromonas sp. YD6	Virulent	None	all 5 CVs
NC_008364	382685	Uroviricota	Caudoviricetes	Caudovirales	Siphoviridae	NA	Lactococcus phage Q54	26537	1358	Bacteria	Firmicutes	Bacilli	Lactobacillales	Streptococcaceae	Lactococcus	Lactococcus lactis	Virulent	None	all 5 CVs
NC_019490	936152	Uroviricota	Caudoviricetes	Caudovirales	Siphoviridae	NA	Riemerella phage RAP44	49329	34085	Bacteria	Bacteroidetes	Flavobacteriia	Flavobacteriales	Weeksellaceae	Riemerella	Riemerella anatipestifer	Virulent	None	all 5 CVs
NC_014467	329381	Uroviricota	Caudoviricetes	Caudovirales	Myoviridae	NA	Escherichia virus RB16	176788	562	Bacteria	Proteobacteria	Gammaproteobacteria	Enterobacterales	Enterobacteriaceae	Escherichia	Escherichia coli	Virulent	None	all 5 CVs
NC_007023	115991	Uroviricota	Caudoviricetes	Caudovirales	Myoviridae	NA	Escherichia virus RB43	180500	543	Bacteria	Proteobacteria	Gammaproteobacteria	Enterobacterales	Enterobacteriaceae	NA	NA	Virulent	None	all 5 CVs
NC_016165	1105286	Uroviricota	Caudoviricetes	Caudovirales	Siphoviridae	NA	Rhodobacter phage RcapMu	39283	1061	Bacteria	Proteobacteria	Alphaproteobacteria	Rhodobacterales	Rhodobacteraceae	Rhodobacter	Rhodobacter capsulatus	Virulent	None	all 5 CVs
NC_016165	1105286	Uroviricota	Caudoviricetes	Caudovirales	Siphoviridae	NA	Rhodobacter phage RcapMu	39283	272942	Bacteria	Proteobacteria	Alphaproteobacteria	Rhodobacterales	Rhodobacteraceae	Rhodobacter	Rhodobacter capsulatus	Virulent	None	all 5 CVs
NC_018832	1235559	Uroviricota	Caudoviricetes	Caudovirales	Siphoviridae	NA	Providencia phage Redjac	58104	1157951	Bacteria	Proteobacteria	Gammaproteobacteria	Enterobacterales	Morganellaceae	Providencia	Providencia stuartii	Virulent	None	all 5 CVs
NC_022765	1406788	Uroviricota	Caudoviricetes	Caudovirales	Siphoviridae	Andromedavirus	Bacillus virus Riggi	49836	1408	Bacteria	Firmicutes	Bacilli	Bacillales	Bacillaceae	Bacillus	Bacillus pumilus	Virulent	None	all 5 CVs
NC_021300	1316739	Uroviricota	Caudoviricetes	Caudovirales	Autographiviridae	NA	Pseudoalteromonas phage RIO-1	43882	267375	Bacteria	Proteobacteria	Gammaproteobacteria	Alteromonadales	Pseudoalteromonadaceae	Pseudoalteromonas	Pseudoalteromonas marina	Virulent	None	all 5 CVs
NC_004735	148943	Uroviricota	Caudoviricetes	Caudovirales	Myoviridae	NA	Rhodothermus phage RM378	129908	29549	Bacteria	Bacteroidetes	NA	Bacteroidetes Order II. Incertae sedis	Rhodothermaceae	Rhodothermus	Rhodothermus marinus	Virulent	None	all 5 CVs
NC_019408	1211643	Uroviricota	Caudoviricetes	Caudovirales	Siphoviridae	Phicbkvirus	Caulobacter virus Rogue	223720	155892	Bacteria	Proteobacteria	Alphaproteobacteria	Caulobacterales	Caulobacteraceae	Caulobacter	Caulobacter vibrioides	Virulent	None	all 5 CVs
NC_021560	929833	Uroviricota	Caudoviricetes	Caudovirales	Myoviridae	NA	Rhizobium phage RR1-A	53102	358	Bacteria	Proteobacteria	Alphaproteobacteria	Hyphomicrobiales	Rhizobiaceae	Agrobacterium	Agrobacterium tumefaciens	Virulent	None	all 5 CVs
NC_021557	929834	Uroviricota	Caudoviricetes	Caudovirales	Myoviridae	NA	Rhizobium phage RR1-B	37378	358	Bacteria	Proteobacteria	Alphaproteobacteria	Hyphomicrobiales	Rhizobiaceae	Agrobacterium	Agrobacterium tumefaciens	Virulent	None	all 5 CVs
NC_022917	1402875	Uroviricota	Caudoviricetes	Caudovirales	Autographiviridae	Jiaoyazivirus	Ralstonia virus RSB3	44578	305	Bacteria	Proteobacteria	Betaproteobacteria	Burkholderiales	Burkholderiaceae	Ralstonia	Ralstonia solanacearum	Virulent	None	all 5 CVs
NC_022915	1417599	Uroviricota	Caudoviricetes	Caudovirales	Podoviridae	NA	Ralstonia phage RSK1	40471	305	Bacteria	Proteobacteria	Betaproteobacteria	Burkholderiales	Burkholderiaceae	Ralstonia	Ralstonia solanacearum	Virulent	None	all 5 CVs
NC_010811	1980924	Uroviricota	Caudoviricetes	Caudovirales	Myoviridae	Mieseafarmvirus	Ralstonia virus RSL1	231255	305	Bacteria	Proteobacteria	Betaproteobacteria	Burkholderiales	Burkholderiaceae	Ralstonia	Ralstonia solanacearum	Virulent	None	all 5 CVs
NC_010811	1980924	Uroviricota	Caudoviricetes	Caudovirales	Myoviridae	Mieseafarmvirus	Ralstonia virus RSL1	231255	48736	Bacteria	Proteobacteria	Betaproteobacteria	Burkholderiales	Burkholderiaceae	Ralstonia	NA	Virulent	None	all 5 CVs
NC_008574	384359	Hofneiviricota	Faserviricetes	Tubulavirales	Inoviridae	Habenivirus	Ralstonia virus RSM1	9004	305	Bacteria	Proteobacteria	Betaproteobacteria	Burkholderiales	Burkholderiaceae	Ralstonia	Ralstonia solanacearum	Virulent	None	all 5 CVs
NC_011399	520962	Hofneiviricota	Faserviricetes	Tubulavirales	Inoviridae	Habenivirus	Ralstonia virus RSM3	8929	48736	Bacteria	Proteobacteria	Betaproteobacteria	Burkholderiales	Burkholderiaceae	Ralstonia	NA	Virulent	None	all 5 CVs
NC_019548	1150992	Hofneiviricota	Faserviricetes	Tubulavirales	Inoviridae	NA	Ralstonia phage RSS0	7288	305	Bacteria	Proteobacteria	Betaproteobacteria	Burkholderiales	Burkholderiaceae	Ralstonia	Ralstonia solanacearum	Virulent	None	all 5 CVs
NC_008575	384360	Hofneiviricota	Faserviricetes	Tubulavirales	Inoviridae	Restivirus	Ralstonia virus RSS1	6662	305	Bacteria	Proteobacteria	Betaproteobacteria	Burkholderiales	Burkholderiaceae	Ralstonia	Ralstonia solanacearum	Virulent	None	all 5 CVs
NC_021866	1354496	Hofneiviricota	Faserviricetes	Tubulavirales	Inoviridae	NA	Ralstonia phage RSS20	7219	305	Bacteria	Proteobacteria	Betaproteobacteria	Burkholderiales	Burkholderiaceae	Ralstonia	Ralstonia solanacearum	Virulent	None	all 5 CVs
NC_021862	1352227	Hofneiviricota	Faserviricetes	Tubulavirales	Inoviridae	NA	Ralstonia phage RSS30	8576	305	Bacteria	Proteobacteria	Betaproteobacteria	Burkholderiales	Burkholderiaceae	Ralstonia	Ralstonia solanacearum	Virulent	None	all 5 CVs
NC_011041	399183	Uroviricota	Caudoviricetes	Caudovirales	Myoviridae	Vequintavirus	Escherichia virus V5	137947	1045010	Bacteria	Proteobacteria	Gammaproteobacteria	Enterobacterales	Enterobacteriaceae	Escherichia	Escherichia coli	Virulent	None	all 5 CVs
NC_020837	754037	Uroviricota	Caudoviricetes	Caudovirales	Myoviridae	Anaposvirus	Synechococcus virus SCAM1	198013	32051	Bacteria	Cyanobacteria	NA	Synechococcales	Synechococcaceae	Synechococcus	Synechococcus sp. WH 7803	Virulent	None	all 5 CVs
NC_021530	754038	Uroviricota	Caudoviricetes	Caudovirales	Myoviridae	Acionnavirus	Synechococcus phage S-CAM8	171407	32051	Bacteria	Cyanobacteria	NA	Synechococcales	Synechococcaceae	Synechococcus	Synechococcus sp. WH 7803	Virulent	None	all 5 CVs
NC_016164	909297	Uroviricota	Caudoviricetes	Caudovirales	Siphoviridae	NA	Synechococcus phage S-CBS1	30332	232352	Bacteria	Cyanobacteria	NA	Synechococcales	Synechococcaceae	Synechococcus	Synechococcus sp. CB0201	Virulent	None	all 5 CVs
NC_015463	753084	Uroviricota	Caudoviricetes	Caudovirales	Siphoviridae	NA	Synechococcus phage S-CBS2	72332	232353	Bacteria	Cyanobacteria	NA	Synechococcales	Synechococcaceae	Synechococcus	Synechococcus sp. CB0204	Virulent	None	all 5 CVs
NC_015465	753085	Uroviricota	Caudoviricetes	Caudovirales	Siphoviridae	NA	Synechococcus phage S-CBS3	33004	305430	Bacteria	Cyanobacteria	NA	Synechococcales	Synechococcaceae	Synechococcus	Synechococcus sp. CB0202	Virulent	None	all 5 CVs
NC_016766	756275	Uroviricota	Caudoviricetes	Caudovirales	Siphoviridae	NA	Synechococcus phage S-CBS4	69420	232348	Bacteria	Cyanobacteria	NA	Synechococcales	Synechococcaceae	Synechococcus	Synechococcus sp. CB0101	Virulent	None	all 5 CVs
NC_015569	1026955	Uroviricota	Caudoviricetes	Caudovirales	Myoviridae	NA	Synechococcus phage S-CRM01	178563	1129	Bacteria	Cyanobacteria	NA	Synechococcales	Synechococcaceae	Synechococcus	NA	Virulent	None	all 5 CVs
NC_015569	1026955	Uroviricota	Caudoviricetes	Caudovirales	Myoviridae	NA	Synechococcus phage S-CRM01	178563	1131	Bacteria	Cyanobacteria	NA	Synechococcales	Synechococcaceae	Synechococcus	Synechococcus sp.	Virulent	None	all 5 CVs
NC_021536	754039	Uroviricota	Caudoviricetes	Caudovirales	Myoviridae	Tefnutvirus	Synechococcus virus SIOM18	171797	32051	Bacteria	Cyanobacteria	NA	Synechococcales	Synechococcaceae	Synechococcus	Synechococcus sp. WH 7803	Virulent	None	all 5 CVs
NC_020859	869662	Uroviricota	Caudoviricetes	Caudovirales	Myoviridae	Nerrivikvirus	Synechococcus phage S-RIM2 R1_1999	175430	32051	Bacteria	Cyanobacteria	NA	Synechococcales	Synechococcaceae	Synechococcus	Synechococcus sp. WH 7803	Virulent	None	all 5 CVs
NC_020486	869724	Uroviricota	Caudoviricetes	Caudovirales	Myoviridae	Neptunevirus	Synechococcus phage S-RIM8 A.HR1	171211	32051	Bacteria	Cyanobacteria	NA	Synechococcales	Synechococcaceae	Synechococcus	Synechococcus sp. WH 7803	Virulent	None	all 5 CVs
NC_020867	754041	Uroviricota	Caudoviricetes	Caudovirales	Autographiviridae	Kajamvirus	Synechococcus virus SRIP1	44892	1131	Bacteria	Cyanobacteria	NA	Synechococcales	Synechococcaceae	Synechococcus	Synechococcus sp.	Virulent	None	all 5 CVs
NC_020838	754040	Uroviricota	Caudoviricetes	Caudovirales	Autographiviridae	Sednavirus	Synechococcus virus SRIP2	45728	32051	Bacteria	Cyanobacteria	NA	Synechococcales	Synechococcaceae	Synechococcus	Synechococcus sp. WH 7803	Virulent	None	all 5 CVs
NC_013085	555387	Uroviricota	Caudoviricetes	Caudovirales	Myoviridae	Cymopoleiavirus	Synechococcus phage S-RSM4	194454	32051	Bacteria	Cyanobacteria	NA	Synechococcales	Synechococcaceae	Synechococcus	Synechococcus sp. WH 7803	Virulent	None	all 5 CVs
NC_015281	445683	Uroviricota	Caudoviricetes	Caudovirales	Myoviridae	Ahtivirus	Synechococcus virus SShM2	179563	84588	Bacteria	Cyanobacteria	NA	Synechococcales	Synechococcaceae	Synechococcus	Synechococcus sp. WH 8102	Virulent	None	all 5 CVs
NC_020851	754042	Uroviricota	Caudoviricetes	Caudovirales	Myoviridae	Llyrvirus	Synechococcus virus SSKS1	208007	32051	Bacteria	Cyanobacteria	NA	Synechococcales	Synechococcaceae	Synechococcus	Synechococcus sp. WH 7803	Virulent	None	all 5 CVs
NC_015282	444859	Uroviricota	Caudoviricetes	Caudovirales	Myoviridae	Thetisvirus	Synechococcus virus SSM1	174079	166310	Bacteria	Cyanobacteria	NA	Synechococcales	Synechococcaceae	Synechococcus	Synechococcus sp. WH 6501	Virulent	None	all 5 CVs
NC_015279	444860	Uroviricota	Caudoviricetes	Caudovirales	Myoviridae	Bellamyvirus	Synechococcus phage S-SM2	190789	166321	Bacteria	Cyanobacteria	NA	Synechococcales	Synechococcaceae	Synechococcus	Synechococcus sp. WH 8017	Virulent	None	all 5 CVs
NC_020875	536466	Uroviricota	Caudoviricetes	Caudovirales	Myoviridae	NA	Synechococcus phage S-SSM4	182801	166322	Bacteria	Cyanobacteria	NA	Synechococcales	Synechococcaceae	Synechococcus	Synechococcus sp. WH 8018	Virulent	None	all 5 CVs
NC_015289	445685	Uroviricota	Caudoviricetes	Caudovirales	Myoviridae	NA	Synechococcus phage S-SSM5	176184	84588	Bacteria	Cyanobacteria	NA	Synechococcales	Synechococcaceae	Synechococcus	Synechococcus sp. WH 8102	Virulent	None	all 5 CVs
NC_015287	445686	Uroviricota	Caudoviricetes	Caudovirales	Myoviridae	NA	Synechococcus phage S-SSM7	232878	166314	Bacteria	Cyanobacteria	NA	Synechococcales	Synechococcaceae	Synechococcus	Synechococcus sp. WH 8109	Virulent	None	all 5 CVs
NC_019516	1137745	Uroviricota	Caudoviricetes	Caudovirales	Myoviridae	Aurunvirus	Synechococcus virus STIM5	161440	84588	Bacteria	Cyanobacteria	NA	Synechococcales	Synechococcaceae	Synechococcus	Synechococcus sp. WH 8102	Virulent	None	all 5 CVs
NC_020869	756285	NA	NA	NA	NA	NA	Tetraselmis viridis virus S1	26407	NA	NA	NA	NA	NA	NA	NA	NA	Virulent	None	all 5 CVs
NC_020416	1087482	Uroviricota	Caudoviricetes	Caudovirales	Myoviridae	Gelderlandvirus	Salmonella virus S16	160221	28901	Bacteria	Proteobacteria	Gammaproteobacteria	Enterobacterales	Enterobacteriaceae	Salmonella	Salmonella enterica	Virulent	None	all 5 CVs
NC_016565	1010614	Uroviricota	Caudoviricetes	Caudovirales	Podoviridae	Rosenblumvirus	Staphylococcus virus S24-1	18168	1280	Bacteria	Firmicutes	Bacilli	Bacillales	Staphylococcaceae	Staphylococcus	Staphylococcus aureus	Virulent	None	all 5 CVs
NC_022920	1041526	Uroviricota	Caudoviricetes	Caudovirales	Herelleviridae	Kayvirus	Staphylococcus virus S253	139738	1280	Bacteria	Firmicutes	Bacilli	Bacillales	Staphylococcaceae	Staphylococcus	Staphylococcus aureus	Virulent	None	all 5 CVs
NC_022918	1041527	Uroviricota	Caudoviricetes	Caudovirales	Herelleviridae	Kayvirus	Staphylococcus virus S25-4	132123	1280	Bacteria	Firmicutes	Bacilli	Bacillales	Staphylococcaceae	Staphylococcus	Staphylococcus aureus	Virulent	None	all 5 CVs
NC_019511	1204543	Uroviricota	Caudoviricetes	Caudovirales	Herelleviridae	Silviavirus	Staphylococcus virus SA11	136326	1280	Bacteria	Firmicutes	Bacilli	Bacillales	Staphylococcaceae	Staphylococcus	Staphylococcus aureus	Virulent	None	all 5 CVs
NC_009875	470865	Uroviricota	Caudoviricetes	Caudovirales	Podoviridae	Rosenblumvirus	Staphylococcus virus SAP2	17938	1280	Bacteria	Firmicutes	Bacilli	Bacillales	Staphylococcaceae	Staphylococcus	Staphylococcus aureus	Virulent	None	all 5 CVs
NC_023009	1007127	Uroviricota	Caudoviricetes	Caudovirales	Herelleviridae	Kayvirus	Staphylococcus virus Sb1	127188	1280	Bacteria	Firmicutes	Bacilli	Bacillales	Staphylococcaceae	Staphylococcus	Staphylococcus aureus	Virulent	None	all 5 CVs
NC_019549	941969	Uroviricota	Caudoviricetes	Caudovirales	Podoviridae	NA	Liberibacter phage SC1	40048	34019	Bacteria	Proteobacteria	Alphaproteobacteria	Hyphomicrobiales	Rhizobiaceae	Liberibacter	NA	Virulent	None	all 5 CVs
NC_019549	941969	Uroviricota	Caudoviricetes	Caudovirales	Podoviridae	NA	Liberibacter phage SC1	40048	34021	Bacteria	Proteobacteria	Alphaproteobacteria	Hyphomicrobiales	Rhizobiaceae	Liberibacter	Candidatus Liberibacter asiaticus	Virulent	None	all 5 CVs
NC_019550	941970	Uroviricota	Caudoviricetes	Caudovirales	Podoviridae	NA	Liberibacter phage SC2	38997	34019	Bacteria	Proteobacteria	Alphaproteobacteria	Hyphomicrobiales	Rhizobiaceae	Liberibacter	NA	Virulent	None	all 5 CVs
NC_019550	941970	Uroviricota	Caudoviricetes	Caudovirales	Podoviridae	NA	Liberibacter phage SC2	38997	34021	Bacteria	Proteobacteria	Alphaproteobacteria	Hyphomicrobiales	Rhizobiaceae	Liberibacter	Candidatus Liberibacter asiaticus	Virulent	None	all 5 CVs
NC_016763	1115478	Uroviricota	Caudoviricetes	Caudovirales	Siphoviridae	Jerseyvirus	Salmonella virus SE2	43221	149539	Bacteria	Proteobacteria	Gammaproteobacteria	Enterobacterales	Enterobacteriaceae	Salmonella	Salmonella enterica	Virulent	None	all 5 CVs
NC_022752	424949	Uroviricota	Caudoviricetes	Caudovirales	Siphoviridae	Jerseyvirus	Salmonella virus SETP13	42665	149539	Bacteria	Proteobacteria	Gammaproteobacteria	Enterobacterales	Enterobacteriaceae	Salmonella	Salmonella enterica	Virulent	None	all 5 CVs
NC_009232	424944	Uroviricota	Caudoviricetes	Caudovirales	Siphoviridae	Jerseyvirus	Salmonella virus SETP3	42572	149539	Bacteria	Proteobacteria	Gammaproteobacteria	Enterobacterales	Enterobacteriaceae	Salmonella	Salmonella enterica	Virulent	None	all 5 CVs
NC_022754	424947	Uroviricota	Caudoviricetes	Caudovirales	Siphoviridae	Jerseyvirus	Salmonella virus SETP3	42749	149539	Bacteria	Proteobacteria	Gammaproteobacteria	Enterobacterales	Enterobacteriaceae	Salmonella	Salmonella enterica	Virulent	None	all 5 CVs
NC_016073	1080800	Uroviricota	Caudoviricetes	Caudovirales	Ackermannviridae	Kuttervirus	Salmonella virus SFP10	157950	599	Bacteria	Proteobacteria	Gammaproteobacteria	Enterobacterales	Enterobacteriaceae	Salmonella	Salmonella sp.	Virulent	None	all 5 CVs
NC_016073	1080800	Uroviricota	Caudoviricetes	Caudovirales	Ackermannviridae	Kuttervirus	Salmonella virus SFP10	157950	1045010	Bacteria	Proteobacteria	Gammaproteobacteria	Enterobacterales	Enterobacteriaceae	Escherichia	Escherichia coli	Virulent	None	all 5 CVs
NC_015456	1002724	Uroviricota	Caudoviricetes	Caudovirales	Drexlerviridae	Tunavirus	Shigella virus Shfl1	50661	623	Bacteria	Proteobacteria	Gammaproteobacteria	Enterobacterales	Enterobacteriaceae	Shigella	Shigella flexneri	Virulent	None	all 5 CVs
NC_015457	1002725	Uroviricota	Caudoviricetes	Caudovirales	Myoviridae	Tequatrovirus	Shigella virus Shfl2	165919	623	Bacteria	Proteobacteria	Gammaproteobacteria	Enterobacterales	Enterobacteriaceae	Shigella	Shigella flexneri	Virulent	None	all 5 CVs
NC_016567	700512	Uroviricota	Caudoviricetes	Caudovirales	Siphoviridae	NA	Vibrio phage SIO-2	81184	662	Bacteria	Proteobacteria	Gammaproteobacteria	Vibrionales	Vibrionaceae	Vibrio	NA	Virulent	None	all 5 CVs
NC_016567	700512	Uroviricota	Caudoviricetes	Caudovirales	Siphoviridae	NA	Vibrio phage SIO-2	81184	678	Bacteria	Proteobacteria	Gammaproteobacteria	Vibrionales	Vibrionaceae	Vibrio	Vibrio sp.	Virulent	None	all 5 CVs
NC_019910	1204528	Uroviricota	Caudoviricetes	Caudovirales	Ackermannviridae	Agtrevirus	Salmonella virus SKML39	159624	590	Bacteria	Proteobacteria	Gammaproteobacteria	Enterobacterales	Enterobacteriaceae	Salmonella	NA	Virulent	None	all 5 CVs
NC_009987	455649	Hofneiviricota	Faserviricetes	Tubulavirales	Plectroviridae	Vespertiliovirus	Spiroplasma virus SkV1CR23x	7870	47834	Bacteria	Tenericutes	Mollicutes	Entomoplasmatales	Spiroplasmataceae	Spiroplasma	Spiroplasma kunkelii	Virulent	None	all 5 CVs
NC_011756	582382	Uroviricota	Caudoviricetes	Caudovirales	Myoviridae	Pbunavirus	Pseudomonas virus SN	66390	287	Bacteria	Proteobacteria	Gammaproteobacteria	Pseudomonadales	Pseudomonadaceae	Pseudomonas	Pseudomonas aeruginosa	Virulent	None	all 5 CVs
NC_013600	673375	Uroviricota	Caudoviricetes	Caudovirales	Siphoviridae	Dhillonvirus	Sodalis virus SO1	45169	63612	Bacteria	Proteobacteria	Gammaproteobacteria	Enterobacterales	Bruguierivoracaceae	Sodalis	Sodalis glossinidius	Virulent	None	all 5 CVs
NC_019487	941058	Uroviricota	Caudoviricetes	Caudovirales	Herelleviridae	NA	Bacillus phage SP-10	143986	1423	Bacteria	Firmicutes	Bacilli	Bacillales	Bacillaceae	Bacillus	Bacillus subtilis	Virulent	None	all 5 CVs
NC_014595	645664	Uroviricota	Caudoviricetes	Caudovirales	Myoviridae	Gaprivervirus	Shigella virus SP18	170605	624	Bacteria	Proteobacteria	Gammaproteobacteria	Enterobacterales	Enterobacteriaceae	Shigella	Shigella sonnei	Virulent	None	all 5 CVs
NC_015269	977927	Uroviricota	Caudoviricetes	Caudovirales	Demerecviridae	Tequintavirus	Salmonella virus SPC35	118351	562	Bacteria	Proteobacteria	Gammaproteobacteria	Enterobacterales	Enterobacteriaceae	Escherichia	Escherichia coli	Virulent	None	all 5 CVs
NC_015269	977927	Uroviricota	Caudoviricetes	Caudovirales	Demerecviridae	Tequintavirus	Salmonella virus SPC35	118351	90371	Bacteria	Proteobacteria	Gammaproteobacteria	Enterobacterales	Enterobacteriaceae	Salmonella	Salmonella enterica	Virulent	None	all 5 CVs
NC_019417	1141134	Uroviricota	Caudoviricetes	Caudovirales	Siphoviridae	Chivirus	Salmonella virus SPN19	59203	599	Bacteria	Proteobacteria	Gammaproteobacteria	Enterobacterales	Enterobacteriaceae	Salmonella	Salmonella sp.	Virulent	None	all 5 CVs
NC_022763	1406791	Uroviricota	Caudoviricetes	Caudovirales	Herelleviridae	Bequatrovirus	Bacillus virus Spock	164297	29339	Bacteria	Firmicutes	Bacilli	Bacillales	Bacillaceae	Bacillus	Bacillus thuringiensis	Virulent	None	all 5 CVs
NC_004166	10724	Uroviricota	Caudoviricetes	Caudovirales	Siphoviridae	NA	Bacillus phage SPP1	44010	1423	Bacteria	Firmicutes	Bacilli	Bacillales	Bacillaceae	Bacillus	Bacillus subtilis	Virulent	None	all 5 CVs
NC_021868	1208587	Uroviricota	Caudoviricetes	Caudovirales	Siphoviridae	Saphexavirus	Streptococcus virus SPQS1	58305	373153	Bacteria	Firmicutes	Bacilli	Lactobacillales	Streptococcaceae	Streptococcus	Streptococcus pneumoniae	Virulent	None	all 5 CVs
NC_006940	293644	Uroviricota	Caudoviricetes	Caudovirales	Siphoviridae	Jerseyvirus	Salmonella virus SS3e	40793	90371	Bacteria	Proteobacteria	Gammaproteobacteria	Enterobacterales	Enterobacteriaceae	Salmonella	Salmonella enterica	Virulent	None	all 5 CVs
NC_012223	624134	Uroviricota	Caudoviricetes	Caudovirales	Siphoviridae	Dhillonvirus	Escherichia virus SSL2009a	44899	562	Bacteria	Proteobacteria	Gammaproteobacteria	Enterobacterales	Enterobacteriaceae	Escherichia	Escherichia coli	Virulent	None	all 5 CVs
NC_018843	1177632	Uroviricota	Caudoviricetes	Caudovirales	Siphoviridae	Nickievirus	Salmonella phage SSU5	103299	99287	Bacteria	Proteobacteria	Gammaproteobacteria	Enterobacterales	Enterobacteriaceae	Salmonella	Salmonella enterica	Virulent	None	all 5 CVs
NC_012868	10845	Phixviricota	Malgrandaviricetes	Petitvirales	Microviridae	Alphatrevirus	Escherichia virus St1	6094	83333	Bacteria	Proteobacteria	Gammaproteobacteria	Enterobacterales	Enterobacteriaceae	Escherichia	Escherichia coli	Virulent	None	all 5 CVs
NC_021343	1282994	Uroviricota	Caudoviricetes	Caudovirales	Myoviridae	Nampongvirus	Burkholderia virus ST79	35430	28450	Bacteria	Proteobacteria	Betaproteobacteria	Burkholderiales	Burkholderiaceae	Burkholderia	Burkholderia pseudomallei	Virulent	None	all 5 CVs
NC_019455	483266	Uroviricota	Caudoviricetes	Caudovirales	Myoviridae	NA	Haemophilus phage SuMu	37151	738	Bacteria	Proteobacteria	Gammaproteobacteria	Pasteurellales	Pasteurellaceae	Glaesserella	Glaesserella parasuis	Virulent	None	all 5 CVs
NC_001270	93224	Hofneiviricota	Faserviricetes	Tubulavirales	Plectroviridae	Suturavirus	Spiroplasma virus SVTS2	6825	2132	Bacteria	Tenericutes	Mollicutes	Entomoplasmatales	Spiroplasmataceae	Spiroplasma	NA	Virulent	None	all 5 CVs
NC_019411	1211644	Uroviricota	Caudoviricetes	Caudovirales	Siphoviridae	Shapirovirus	Caulobacter virus Swift	219216	155892	Bacteria	Proteobacteria	Alphaproteobacteria	Caulobacterales	Caulobacteraceae	Caulobacter	Caulobacter vibrioides	Virulent	None	all 5 CVs
NC_015288	444861	Uroviricota	Caudoviricetes	Caudovirales	Myoviridae	Vellamovirus	Prochlorococcus virus Syn1	191195	1131	Bacteria	Cyanobacteria	NA	Synechococcales	Synechococcaceae	Synechococcus	Synechococcus sp.	Virulent	None	all 5 CVs
NC_015286	445684	Uroviricota	Caudoviricetes	Caudovirales	Myoviridae	Pontusvirus	Synechococcus virus Syn19	175230	166314	Bacteria	Cyanobacteria	NA	Synechococcales	Synechococcaceae	Synechococcus	Synechococcus sp. WH 8109	Virulent	None	all 5 CVs
NC_021072	536474	Uroviricota	Caudoviricetes	Caudovirales	Myoviridae	Leucotheavirus	Synechococcus virus Syn30	178807	32051	Bacteria	Cyanobacteria	NA	Synechococcales	Synechococcaceae	Synechococcus	Synechococcus sp. WH 7803	Virulent	None	all 5 CVs
NC_015285	444878	Uroviricota	Caudoviricetes	Caudovirales	Myoviridae	Brizovirus	Prochlorococcus virus Syn33	174285	32051	Bacteria	Cyanobacteria	NA	Synechococcales	Synechococcaceae	Synechococcus	Synechococcus sp. WH 7803	Virulent	None	all 5 CVs
NC_008296	382359	Uroviricota	Caudoviricetes	Caudovirales	Myoviridae	NA	Synechococcus phage syn9	177300	1129	Bacteria	Cyanobacteria	NA	Synechococcales	Synechococcaceae	Synechococcus	NA	Virulent	None	all 5 CVs
NC_008296	382359	Uroviricota	Caudoviricetes	Caudovirales	Myoviridae	NA	Synechococcus phage syn9	177300	166313	Bacteria	Cyanobacteria	NA	Synechococcales	Synechococcaceae	Synechococcus	Synechococcus sp. WH 8012	Virulent	None	all 5 CVs
NC_019446	1133292	Uroviricota	Caudoviricetes	Caudovirales	Podoviridae	Perisivirus	Brucella virus Tb	41148	1169205	Bacteria	Proteobacteria	Alphaproteobacteria	Hyphomicrobiales	Brucellaceae	Brucella	Brucella abortus	Virulent	None	all 5 CVs
NC_017971	1114179	Uroviricota	Caudoviricetes	Caudovirales	Podoviridae	Krylovvirus	Pseudomonas virus tf	46271	303	Bacteria	Proteobacteria	Gammaproteobacteria	Pseudomonadales	Pseudomonadaceae	Pseudomonas	Pseudomonas putida	Virulent	None	all 5 CVs
NC_019442	1124655	Uroviricota	Caudoviricetes	Caudovirales	Podoviridae	Oslovirus	Escherichia virus TL2011	60523	991913	Bacteria	Proteobacteria	Gammaproteobacteria	Enterobacterales	Enterobacteriaceae	Escherichia	Escherichia coli	Virulent	None	all 5 CVs
NC_009540	245685	Uroviricota	Caudoviricetes	Caudovirales	Drexlerviridae	Tlsvirus	Escherichia virus TLS	49902	37762	Bacteria	Proteobacteria	Gammaproteobacteria	Enterobacterales	Enterobacteriaceae	Escherichia	Escherichia coli	Virulent	None	all 5 CVs
NC_015937	699370	Uroviricota	Caudoviricetes	Caudovirales	Myoviridae	NA	Thermus phage TMA	151483	262724	Bacteria	Deinococcus-Thermus	Deinococci	Thermales	Thermaceae	Thermus	Thermus thermophilus	Virulent	None	all 5 CVs
NC_022088	1382932	Uroviricota	Caudoviricetes	Caudovirales	Herelleviridae	Bequatrovirus	Bacillus virus Troll	163019	29339	Bacteria	Firmicutes	Bacilli	Bacillales	Bacillaceae	Bacillus	Bacillus thuringiensis	Virulent	None	all 5 CVs
NC_020414	979726	Uroviricota	Caudoviricetes	Caudovirales	Autographiviridae	Zindervirus	Escherichia virus UAB78	43931	90371	Bacteria	Proteobacteria	Gammaproteobacteria	Enterobacterales	Enterobacteriaceae	Salmonella	Salmonella enterica	Virulent	None	all 5 CVs
NC_018850	1235661	Uroviricota	Caudoviricetes	Caudovirales	Podoviridae	Vicosavirus	Pseudomonas virus UFVP2	45517	294	Bacteria	Proteobacteria	Gammaproteobacteria	Pseudomonadales	Pseudomonadaceae	Pseudomonas	Pseudomonas fluorescens	Virulent	None	all 5 CVs
NC_001998	90963	Phixviricota	Malgrandaviricetes	Petitvirales	Microviridae	Chlamydiamicrovirus	Chlamydia virus CPG1	4529	83554	Bacteria	Chlamydiae	Chlamydiia	Chlamydiales	Chlamydiaceae	Chlamydia	Chlamydia psittaci	Virulent	None	all 5 CVs
NC_021532	1300004	Uroviricota	Caudoviricetes	Caudovirales	Podoviridae	NA	Alteromonas phage vB_AmaP_AD45-P1	103910	1004787	Bacteria	Proteobacteria	Gammaproteobacteria	Alteromonadales	Alteromonadaceae	Alteromonas	Alteromonas macleodii	Virulent	None	all 5 CVs
NC_019527	1127514	Uroviricota	Caudoviricetes	Caudovirales	Myoviridae	Popoffvirus	Aeromonas virus 56	43551	645	Bacteria	Proteobacteria	Gammaproteobacteria	Aeromonadales	Aeromonadaceae	Aeromonas	Aeromonas salmonicida	Virulent	None	all 5 CVs
NC_020873	1195072	Uroviricota	Caudoviricetes	Caudovirales	Herelleviridae	Caeruleovirus	Bacillus virus Bc431	158621	1396	Bacteria	Firmicutes	Bacilli	Bacillales	Bacillaceae	Bacillus	Bacillus cereus	Virulent	None	all 5 CVs
NC_019398	1141138	Uroviricota	Caudoviricetes	Caudovirales	Myoviridae	NA	Cronobacter phage vB_CsaM_GAP161	178193	28141	Bacteria	Proteobacteria	Gammaproteobacteria	Enterobacterales	Enterobacteriaceae	Cronobacter	Cronobacter sakazakii	Virulent	None	all 5 CVs
NC_019400	1141135	Uroviricota	Caudoviricetes	Caudovirales	Myoviridae	Seunavirus	Cronobacter virus GAP31	147940	28141	Bacteria	Proteobacteria	Gammaproteobacteria	Enterobacterales	Enterobacteriaceae	Cronobacter	Cronobacter sakazakii	Virulent	None	all 5 CVs
NC_019401	1141136	Uroviricota	Caudoviricetes	Caudovirales	Myoviridae	Mimasvirus	Cronobacter virus GAP32	358663	28141	Bacteria	Proteobacteria	Gammaproteobacteria	Enterobacterales	Enterobacteriaceae	Cronobacter	Cronobacter sakazakii	Virulent	None	all 5 CVs
NC_020078	1264737	Uroviricota	Caudoviricetes	Caudovirales	Autographiviridae	Cronosvirus	Cronobacter virus GAP227	41796	28141	Bacteria	Proteobacteria	Gammaproteobacteria	Enterobacterales	Enterobacteriaceae	Cronobacter	Cronobacter sakazakii	Virulent	None	all 5 CVs
NC_019504	1051676	Uroviricota	Caudoviricetes	Caudovirales	Chaseviridae	Loessnervirus	Erwinia virus Y2	56621	552	Bacteria	Proteobacteria	Gammaproteobacteria	Enterobacterales	Erwiniaceae	Erwinia	Erwinia amylovora	Virulent	None	all 5 CVs
NC_019510	1051673	Uroviricota	Caudoviricetes	Caudovirales	Autographiviridae	Elunavirus	Erwinia virus L1	39282	552	Bacteria	Proteobacteria	Gammaproteobacteria	Enterobacterales	Erwiniaceae	Erwinia	Erwinia amylovora	Virulent	None	all 5 CVs
NC_019514	1051675	Uroviricota	Caudoviricetes	Caudovirales	Podoviridae	NA	Erwinia phage vB_EamP-S6	74669	552	Bacteria	Proteobacteria	Gammaproteobacteria	Enterobacterales	Erwiniaceae	Erwinia	Erwinia amylovora	Virulent	None	all 5 CVs
NC_019399	1141141	Uroviricota	Caudoviricetes	Caudovirales	Myoviridae	Tequatrovirus	Escherichia virus C40	167396	562	Bacteria	Proteobacteria	Gammaproteobacteria	Enterobacterales	Enterobacteriaceae	Escherichia	Escherichia coli	Virulent	None	all 5 CVs
NC_019517	1131317	Uroviricota	Caudoviricetes	Caudovirales	Myoviridae	Vequintavirus	Escherichia virus FV3	136947	562	Bacteria	Proteobacteria	Gammaproteobacteria	Enterobacterales	Enterobacteriaceae	Escherichia	Escherichia coli	Virulent	None	all 5 CVs
NC_014792	700939	Uroviricota	Caudoviricetes	Caudovirales	Myoviridae	Gaprivervirus	Escherichia virus VR7	169285	562	Bacteria	Proteobacteria	Gammaproteobacteria	Enterobacterales	Enterobacteriaceae	Escherichia	Escherichia coli	Virulent	None	all 5 CVs
NC_019403	1141139	Uroviricota	Caudoviricetes	Caudovirales	Autographiviridae	Vectrevirus	Escherichia virus ACGC91	43731	562	Bacteria	Proteobacteria	Gammaproteobacteria	Enterobacterales	Enterobacteriaceae	Escherichia	Escherichia coli	Virulent	None	all 5 CVs
NC_015933	1054461	Uroviricota	Caudoviricetes	Caudovirales	Podoviridae	Gamaleyavirus	Escherichia virus G7C	72917	561	Bacteria	Proteobacteria	Gammaproteobacteria	Enterobacterales	Enterobacteriaceae	Escherichia	NA	Virulent	None	all 5 CVs
NC_015933	1054461	Uroviricota	Caudoviricetes	Caudovirales	Podoviridae	Gamaleyavirus	Escherichia virus G7C	72917	562	Bacteria	Proteobacteria	Gammaproteobacteria	Enterobacterales	Enterobacteriaceae	Escherichia	Escherichia coli	Virulent	None	all 5 CVs
NC_019404	1141140	Uroviricota	Caudoviricetes	Caudovirales	Drexlerviridae	Guelphvirus	Escherichia virus ACGM12	46054	562	Bacteria	Proteobacteria	Gammaproteobacteria	Enterobacterales	Enterobacteriaceae	Escherichia	Escherichia coli	Virulent	None	all 5 CVs
NC_019718	1147155	Uroviricota	Caudoviricetes	Caudovirales	Drexlerviridae	Rogunavirus	Escherichia virus Rogue1	45805	562	Bacteria	Proteobacteria	Gammaproteobacteria	Enterobacterales	Enterobacteriaceae	Escherichia	Escherichia coli	Virulent	None	all 5 CVs
NC_019526	1147094	Uroviricota	Caudoviricetes	Caudovirales	Myoviridae	Alcyoneusvirus	Klebsiella virus RaK2	345809	576	Bacteria	Proteobacteria	Gammaproteobacteria	Enterobacterales	Enterobacteriaceae	Klebsiella	Klebsiella sp.	Virulent	None	all 5 CVs
NC_020871	1168744	Uroviricota	Caudoviricetes	Caudovirales	Herelleviridae	Pecentumvirus	Listeria virus AG20	133057	1639	Bacteria	Firmicutes	Bacilli	Bacillales	Listeriaceae	Listeria	Listeria monocytogenes	Virulent	None	all 5 CVs
NC_021063	1305710	Uroviricota	Caudoviricetes	Caudovirales	Siphoviridae	Mapvirus	Mycobacterium virus Ff47	47724	1770	Bacteria	Actinobacteria	Actinomycetia	Corynebacteriales	Mycobacteriaceae	Mycobacterium	Mycobacterium avium	Virulent	None	all 5 CVs
NC_021063	1305710	Uroviricota	Caudoviricetes	Caudovirales	Siphoviridae	Mapvirus	Mycobacterium virus Ff47	47724	1074454	Bacteria	Actinobacteria	Actinomycetia	Corynebacteriales	Mycobacteriaceae	Mycobacterium	Mycobacterium avium	Virulent	None	all 5 CVs
NC_017864	1141526	Uroviricota	Caudoviricetes	Caudovirales	Siphoviridae	Septimatrevirus	Pseudomonas virus Kakheti25	42844	287	Bacteria	Proteobacteria	Gammaproteobacteria	Pseudomonadales	Pseudomonadaceae	Pseudomonas	Pseudomonas aeruginosa	Virulent	None	all 5 CVs
NC_017865	1141525	Uroviricota	Caudoviricetes	Caudovirales	Autographiviridae	Phikmvvirus	Pseudomonas phage vB_Pae-TbilisiM32	42966	287	Bacteria	Proteobacteria	Gammaproteobacteria	Pseudomonadales	Pseudomonadaceae	Pseudomonas	Pseudomonas aeruginosa	Virulent	None	all 5 CVs
NC_019918	1231048	Uroviricota	Caudoviricetes	Caudovirales	Myoviridae	Pakpunavirus	Pseudomonas virus CAb1	92777	287	Bacteria	Proteobacteria	Gammaproteobacteria	Pseudomonadales	Pseudomonadaceae	Pseudomonas	Pseudomonas aeruginosa	Virulent	None	all 5 CVs
NC_019813	1234701	Uroviricota	Caudoviricetes	Caudovirales	Podoviridae	Bruynoghevirus	Pseudomonas phage vB_PaeP_p2-10_Or1	44030	287	Bacteria	Proteobacteria	Gammaproteobacteria	Pseudomonadales	Pseudomonadaceae	Pseudomonas	Pseudomonas aeruginosa	Virulent	None	all 5 CVs
NC_022090	1235659	Uroviricota	Caudoviricetes	Caudovirales	Herelleviridae	Silviavirus	Staphylococcus virus Remus	134643	1280	Bacteria	Firmicutes	Bacilli	Bacillales	Staphylococcaceae	Staphylococcus	Staphylococcus aureus	Virulent	None	all 5 CVs
NC_020877	1235660	Uroviricota	Caudoviricetes	Caudovirales	Herelleviridae	Silviavirus	Staphylococcus virus Remus	131332	1280	Bacteria	Firmicutes	Bacilli	Bacillales	Staphylococcaceae	Staphylococcus	Staphylococcus aureus	Virulent	None	all 5 CVs
NC_019518	1127518	Uroviricota	Caudoviricetes	Caudovirales	Myoviridae	NA	Vibrio phage vB_VchM-138	44485	666	Bacteria	Proteobacteria	Gammaproteobacteria	Vibrionales	Vibrionaceae	Vibrio	Vibrio cholerae	Virulent	None	all 5 CVs
NC_019713	1229755	Uroviricota	Caudoviricetes	Caudovirales	Siphoviridae	Mardecavirus	Vibrio virus MAR10	78751	670	Bacteria	Proteobacteria	Gammaproteobacteria	Vibrionales	Vibrionaceae	Vibrio	Vibrio parahaemolyticus	Virulent	None	all 5 CVs
NC_017981	1129194	Uroviricota	Caudoviricetes	Caudovirales	Myoviridae	NA	Xanthomonas phage vB_XveM_DIBBI	49981	56460	Bacteria	Proteobacteria	Gammaproteobacteria	Xanthomonadales	Xanthomonadaceae	Xanthomonas	Xanthomonas vesicatoria	Virulent	None	all 5 CVs
NC_020850	754074	Uroviricota	Caudoviricetes	Caudovirales	Myoviridae	NA	Vibrio phage VBM1	38374	223926	Bacteria	Proteobacteria	Gammaproteobacteria	Vibrionales	Vibrionaceae	Vibrio	Vibrio parahaemolyticus	Virulent	None	all 5 CVs
NC_020868	754072	Uroviricota	Caudoviricetes	Caudovirales	Podoviridae	NA	Vibrio phage VBP32	76718	223926	Bacteria	Proteobacteria	Gammaproteobacteria	Vibrionales	Vibrionaceae	Vibrio	Vibrio parahaemolyticus	Virulent	None	all 5 CVs
NC_020848	754073	Uroviricota	Caudoviricetes	Caudovirales	Podoviridae	NA	Vibrio phage VBP47	76705	223926	Bacteria	Proteobacteria	Gammaproteobacteria	Vibrionales	Vibrionaceae	Vibrio	Vibrio parahaemolyticus	Virulent	None	all 5 CVs
NC_016162	1105327	Hofneiviricota	Faserviricetes	Tubulavirales	Inoviridae	Vicialiavirus	Vibrio virus VCY	7103	666	Bacteria	Proteobacteria	Gammaproteobacteria	Vibrionales	Vibrionaceae	Vibrio	Vibrio cholerae	Virulent	None	all 5 CVs
NC_012757	642111	Hofneiviricota	Faserviricetes	Tubulavirales	Inoviridae	Fibrovirus	Vibrio phage VEJphi	6842	666	Bacteria	Proteobacteria	Gammaproteobacteria	Vibrionales	Vibrionaceae	Vibrio	Vibrio cholerae	Virulent	None	all 5 CVs
NC_005948	127509	Hofneiviricota	Faserviricetes	Tubulavirales	Inoviridae	Villovirus	Vibrio virus Vf33	7965	670	Bacteria	Proteobacteria	Gammaproteobacteria	Vibrionales	Vibrionaceae	Vibrio	Vibrio parahaemolyticus	Virulent	None	all 5 CVs
NC_021562	1340745	Hofneiviricota	Faserviricetes	Tubulavirales	Inoviridae	Saetivirus	Vibrio virus VFJ	8555	45888	Bacteria	Proteobacteria	Gammaproteobacteria	Vibrionales	Vibrionaceae	Vibrio	Vibrio cholerae	Virulent	None	all 5 CVs
NC_002362	127507	Hofneiviricota	Faserviricetes	Tubulavirales	Inoviridae	Versovirus	Vibrio virus VfO3K6	8784	670	Bacteria	Proteobacteria	Gammaproteobacteria	Vibrionales	Vibrionaceae	Vibrio	Vibrio parahaemolyticus	Virulent	None	all 5 CVs
NC_002363	127508	Hofneiviricota	Faserviricetes	Tubulavirales	Inoviridae	NA	Vibrio phage VfO4K68	6891	670	Bacteria	Proteobacteria	Gammaproteobacteria	Vibrionales	Vibrionaceae	Vibrio	Vibrio parahaemolyticus	Virulent	None	all 5 CVs
NC_004736	223524	Hofneiviricota	Faserviricetes	Tubulavirales	Inoviridae	Fibrovirus	Vibrio virus VGJ	7542	666	Bacteria	Proteobacteria	Gammaproteobacteria	Vibrionales	Vibrionaceae	Vibrio	Vibrio cholerae	Virulent	None	all 5 CVs
NC_010495	424716	Uroviricota	Caudoviricetes	Caudovirales	Siphoviridae	NA	Salmonella phage Vi II-E1	45051	28901	Bacteria	Proteobacteria	Gammaproteobacteria	Enterobacterales	Enterobacteriaceae	Salmonella	Salmonella enterica	Virulent	None	all 5 CVs
NC_015271	866889	Uroviricota	Caudoviricetes	Caudovirales	Autographiviridae	Teseptimavirus	Salmonella virus Vi06	38368	90370	Bacteria	Proteobacteria	Gammaproteobacteria	Enterobacterales	Enterobacteriaceae	Salmonella	Salmonella enterica	Virulent	None	all 5 CVs
NC_015296	1987993	Uroviricota	Caudoviricetes	Caudovirales	Myoviridae	Viunavirus	Salmonella virus ViI	157061	90370	Bacteria	Proteobacteria	Gammaproteobacteria	Enterobacterales	Enterobacteriaceae	Salmonella	Salmonella enterica	Virulent	None	all 5 CVs
NC_012662	641832	Uroviricota	Caudoviricetes	Caudovirales	Autographiviridae	Maculvirus	Vibrio virus VP93	43931	670	Bacteria	Proteobacteria	Gammaproteobacteria	Vibrionales	Vibrionaceae	Vibrio	Vibrio parahaemolyticus	Virulent	None	all 5 CVs
NC_021776	1233488	Uroviricota	Caudoviricetes	Caudovirales	Podoviridae	Kafunavirus	Vibrio phage VPMS1	42313	670	Bacteria	Proteobacteria	Gammaproteobacteria	Vibrionales	Vibrionaceae	Vibrio	Vibrio parahaemolyticus	Virulent	None	all 5 CVs
NC_003327	181604	Hofneiviricota	Faserviricetes	Tubulavirales	Inoviridae	Fibrovirus	Vibrio virus fs1	6882	45888	Bacteria	Proteobacteria	Gammaproteobacteria	Vibrionales	Vibrionaceae	Vibrio	Vibrio cholerae	Virulent	None	all 5 CVs
NC_020488	1168281	Uroviricota	Caudoviricetes	Caudovirales	Podoviridae	NA	Vibrio phage VvAW1	38682	672	Bacteria	Proteobacteria	Gammaproteobacteria	Vibrionales	Vibrionaceae	Vibrio	Vibrio vulnificus	Virulent	None	all 5 CVs
NC_016563	764595	Uroviricota	Caudoviricetes	Caudovirales	Herelleviridae	Wphvirus	Bacillus virus WPh	156897	1396	Bacteria	Firmicutes	Bacilli	Bacillales	Bacillaceae	Bacillus	Bacillus cereus	Virulent	None	all 5 CVs
NC_007821	489828	Phixviricota	Malgrandaviricetes	Petitvirales	Microviridae	Alphatrevirus	Enterobacteria phage WA13 sensu lato	6068	562	Bacteria	Proteobacteria	Gammaproteobacteria	Enterobacterales	Enterobacteriaceae	Escherichia	Escherichia coli	Virulent	None	all 5 CVs
NC_007734	359961	Uroviricota	Caudoviricetes	Caudovirales	Siphoviridae	Wbetavirus	Bacillus virus Wbeta	40867	1392	Bacteria	Firmicutes	Bacilli	Bacillales	Bacillaceae	Bacillus	Bacillus anthracis	Virulent	None	all 5 CVs
NC_007734	359961	Uroviricota	Caudoviricetes	Caudovirales	Siphoviridae	Wbetavirus	Bacillus virus Wbeta	40867	526977	Bacteria	Firmicutes	Bacilli	Bacillales	Bacillaceae	Bacillus	Bacillus cereus	Virulent	None	all 5 CVs
NC_022094	663237	Preplasmiviricota	Tectiliviricetes	Kalamavirales	Tectiviridae	Betatectivirus	Bacillus virus Wip1	14319	1392	Bacteria	Firmicutes	Bacilli	Bacillales	Bacillaceae	Bacillus	Bacillus anthracis	Virulent	None	all 5 CVs
NC_019505	1054480	Uroviricota	Caudoviricetes	Caudovirales	Myoviridae	Tequatrovirus	Escherichia phage wV7	166452	562	Bacteria	Proteobacteria	Gammaproteobacteria	Enterobacterales	Enterobacteriaceae	Escherichia	Escherichia coli	Virulent	None	all 5 CVs
NC_012749	576791	Uroviricota	Caudoviricetes	Caudovirales	Myoviridae	Felixounavirus	Escherichia virus wV8	88487	83334	Bacteria	Proteobacteria	Gammaproteobacteria	Enterobacterales	Enterobacteriaceae	Escherichia	Escherichia coli	Virulent	None	all 5 CVs
NC_009543	470314	Uroviricota	Caudoviricetes	Caudovirales	Siphoviridae	Xipdecavirus	Xanthomonas virus Xop411	44520	347	Bacteria	Proteobacteria	Gammaproteobacteria	Xanthomonadales	Xanthomonadaceae	Xanthomonas	Xanthomonas oryzae	Virulent	None	all 5 CVs
NC_018087	1049283	Uroviricota	Caudoviricetes	Caudovirales	Myoviridae	NA	Acinetobacter phage ZZ1	166687	470	Bacteria	Proteobacteria	Gammaproteobacteria	Pseudomonadales	Moraxellaceae	Acinetobacter	Acinetobacter baumannii	Virulent	None	all 5 CVs
NC_028651	1732176	NA	NA	NA	NA	NA	Hydrogenobaculum phage 1	19351	168657	Bacteria	Aquificae	Aquificae	Aquificales	Aquificaceae	Hydrogenobaculum	NA	Virulent	None	all 5 CVs
NC_023586	1460070	Hofneiviricota	Faserviricetes	Tubulavirales	Inoviridae	NA	Ralstonia phage 1 NP-2014	8460	48736	Bacteria	Proteobacteria	Betaproteobacteria	Burkholderiales	Burkholderiaceae	Ralstonia	NA	Virulent	None	all 5 CVs
NC_025436	1458859	Uroviricota	Caudoviricetes	Caudovirales	Myoviridae	NA	Shewanella sp. phage 1/4	133824	50422	Bacteria	Proteobacteria	Gammaproteobacteria	Alteromonadales	Shewanellaceae	Shewanella	Shewanella sp.	Virulent	None	all 5 CVs
NC_025436	1458859	Uroviricota	Caudoviricetes	Caudovirales	Myoviridae	NA	Shewanella sp. phage 1/4	133824	1386772	Bacteria	Proteobacteria	Gammaproteobacteria	Alteromonadales	Shewanellaceae	Shewanella	Shewanella sp. 4	Virulent	None	all 5 CVs
NC_025470	1458860	Uroviricota	Caudoviricetes	Caudovirales	Myoviridae	NA	Shewanella sp. phage 1/40	139004	50422	Bacteria	Proteobacteria	Gammaproteobacteria	Alteromonadales	Shewanellaceae	Shewanella	Shewanella sp.	Virulent	None	all 5 CVs
NC_025470	1458860	Uroviricota	Caudoviricetes	Caudovirales	Myoviridae	NA	Shewanella sp. phage 1/40	139004	1386773	Bacteria	Proteobacteria	Gammaproteobacteria	Alteromonadales	Shewanellaceae	Shewanella	Shewanella sp. 40	Virulent	None	all 5 CVs
NC_025458	1458861	Uroviricota	Caudoviricetes	Caudovirales	Myoviridae	NA	Shewanella sp. phage 1/41	43510	50422	Bacteria	Proteobacteria	Gammaproteobacteria	Alteromonadales	Shewanellaceae	Shewanella	Shewanella sp.	Virulent	None	all 5 CVs
NC_025458	1458861	Uroviricota	Caudoviricetes	Caudovirales	Myoviridae	NA	Shewanella sp. phage 1/41	43510	1386774	Bacteria	Proteobacteria	Gammaproteobacteria	Alteromonadales	Shewanellaceae	Shewanella	Shewanella sp. 41	Virulent	None	all 5 CVs
NC_025463	1458862	Uroviricota	Caudoviricetes	Caudovirales	Siphoviridae	NA	Shewanella sp. phage 1/44	49640	50422	Bacteria	Proteobacteria	Gammaproteobacteria	Alteromonadales	Shewanellaceae	Shewanella	Shewanella sp.	Virulent	None	all 5 CVs
NC_025463	1458862	Uroviricota	Caudoviricetes	Caudovirales	Siphoviridae	NA	Shewanella sp. phage 1/44	49640	1386775	Bacteria	Proteobacteria	Gammaproteobacteria	Alteromonadales	Shewanellaceae	Shewanella	Shewanella sp. 44	Virulent	None	all 5 CVs
NC_027987	745088	Uroviricota	Caudoviricetes	Caudovirales	Siphoviridae	Unaquatrovirus	Leuconostoc virus 1A4	29508	1245	Bacteria	Firmicutes	Bacilli	Lactobacillales	Lactobacillaceae	Leuconostoc	Leuconostoc mesenteroides	Virulent	None	all 5 CVs
NC_025447	1555202	Uroviricota	Caudoviricetes	Caudovirales	Myoviridae	Asteriusvirus	Escherichia virus 121Q	348532	562	Bacteria	Proteobacteria	Gammaproteobacteria	Enterobacterales	Enterobacteriaceae	Escherichia	Escherichia coli	Virulent	None	all 5 CVs
NC_027120	741942	Uroviricota	Caudoviricetes	Caudovirales	Siphoviridae	NA	Lactococcus phage 1358	36892	1358	Bacteria	Firmicutes	Bacilli	Lactobacillales	Streptococcaceae	Lactococcus	Lactococcus lactis	Virulent	None	all 5 CVs
NC_028786	1610829	Uroviricota	Caudoviricetes	Caudovirales	Drexlerviridae	Webervirus	Klebsiella virus 1513	49462	573	Bacteria	Proteobacteria	Gammaproteobacteria	Enterobacterales	Enterobacteriaceae	Klebsiella	Klebsiella pneumoniae	Virulent	None	all 5 CVs
NC_029072	1654883	Uroviricota	Caudoviricetes	Caudovirales	Myoviridae	NA	Salmonella phage 19	94766	NA	NA	NA	NA	NA	NA	NA	NA	Virulent	None	all 5 CVs
NC_024217	1472912	Uroviricota	Caudoviricetes	Caudovirales	NA	NA	Nitrincola phage 1M3-16	82438	267849	Bacteria	Proteobacteria	Gammaproteobacteria	Oceanospirillales	Oceanospirillaceae	Nitrincola	NA	Virulent	None	all 5 CVs
NC_024217	1472912	Uroviricota	Caudoviricetes	Caudovirales	NA	NA	Nitrincola phage 1M3-16	82438	1926584	Bacteria	Proteobacteria	Gammaproteobacteria	Oceanospirillales	Oceanospirillaceae	Nitrincola	Nitrincola sp.	Virulent	None	all 5 CVs
NC_025439	1536592	Uroviricota	Caudoviricetes	Caudovirales	Siphoviridae	NA	Idiomarinaceae phage 1N2-2	34773	1510939	Bacteria	Proteobacteria	Gammaproteobacteria	Alteromonadales	Idiomarinaceae	NA	Idiomarinaceae bacterium N2-2	Virulent	None	all 5 CVs
NC_029050	1654884	Uroviricota	Caudoviricetes	Caudovirales	Myoviridae	NA	Salmonella phage 21	51896	NA	NA	NA	NA	NA	NA	NA	NA	Virulent	None	all 5 CVs
NC_029024	701257	Uroviricota	Caudoviricetes	Caudovirales	Siphoviridae	Cecivirus	Bacillus virus 250	56505	1396	Bacteria	Firmicutes	Bacilli	Bacillales	Bacillaceae	Bacillus	Bacillus cereus	Virulent	None	all 5 CVs
NC_025466	1458863	Uroviricota	Caudoviricetes	Caudovirales	Siphoviridae	NA	Shewanella sp. phage 3/49	40161	50422	Bacteria	Proteobacteria	Gammaproteobacteria	Alteromonadales	Shewanellaceae	Shewanella	Shewanella sp.	Virulent	None	all 5 CVs
NC_025466	1458863	Uroviricota	Caudoviricetes	Caudovirales	Siphoviridae	NA	Shewanella sp. phage 3/49	40161	1386776	Bacteria	Proteobacteria	Gammaproteobacteria	Alteromonadales	Shewanellaceae	Shewanella	Shewanella sp. 49	Virulent	None	all 5 CVs
NC_029071	1654889	Uroviricota	Caudoviricetes	Caudovirales	Drexlerviridae	Tlsvirus	Salmonella virus 36	41085	90371	Bacteria	Proteobacteria	Gammaproteobacteria	Enterobacterales	Enterobacteriaceae	Salmonella	Salmonella enterica	Virulent	None	all 5 CVs
NC_029045	1654890	Uroviricota	Caudoviricetes	Caudovirales	Siphoviridae	Chivirus	Salmonella phage 37	60216	594	Bacteria	Proteobacteria	Gammaproteobacteria	Enterobacterales	Enterobacteriaceae	Salmonella	Salmonella enterica	Virulent	None	all 5 CVs
NC_029042	1654891	Uroviricota	Caudoviricetes	Caudovirales	Ackermannviridae	Kuttervirus	Salmonella virus 38	156833	90370	Bacteria	Proteobacteria	Gammaproteobacteria	Enterobacterales	Enterobacteriaceae	Salmonella	Salmonella enterica	Virulent	None	all 5 CVs
NC_029080	307898	Uroviricota	Caudoviricetes	Caudovirales	Herelleviridae	Kayvirus	Staphylococcus phage 812	142096	1279	Bacteria	Firmicutes	Bacilli	Bacillales	Staphylococcaceae	Staphylococcus	NA	Virulent	None	all 5 CVs
NC_024146	1468411	Uroviricota	Caudoviricetes	Caudovirales	Siphoviridae	Nonagvirus	Escherichia virus 9g	56702	562	Bacteria	Proteobacteria	Gammaproteobacteria	Enterobacterales	Enterobacteriaceae	Escherichia	Escherichia coli	Virulent	None	all 5 CVs
NC_025443	1113547	Uroviricota	Caudoviricetes	Caudovirales	Siphoviridae	Nonanavirus	Salmonella virus 9NA	52869	99287	Bacteria	Proteobacteria	Gammaproteobacteria	Enterobacterales	Enterobacteriaceae	Salmonella	Salmonella enterica	Virulent	None	all 5 CVs
NC_024358	1357732	Uroviricota	Caudoviricetes	Caudovirales	Podoviridae	NA	Anabaena phage A-4L	41750	264691	Bacteria	Cyanobacteria	NA	Nostocales	Nostocaceae	Trichormus	Trichormus variabilis	Virulent	None	all 5 CVs
NC_028697	1701850	Uroviricota	Caudoviricetes	Caudovirales	Siphoviridae	NA	Streptococcus phage A25	33900	1314	Bacteria	Firmicutes	Bacilli	Lactobacillales	Streptococcaceae	Streptococcus	Streptococcus pyogenes	Virulent	None	all 5 CVs
NC_027130	1493508	Uroviricota	Caudoviricetes	Caudovirales	Myoviridae	Nereusvirus	Synechococcus virus ACG2014bSyn7803C61	172688	1129	Bacteria	Cyanobacteria	NA	Synechococcales	Synechococcaceae	Synechococcus	NA	Virulent	None	all 5 CVs
NC_027130	1493508	Uroviricota	Caudoviricetes	Caudovirales	Myoviridae	Nereusvirus	Synechococcus virus ACG2014bSyn7803C61	172688	32051	Bacteria	Cyanobacteria	NA	Synechococcales	Synechococcaceae	Synechococcus	Synechococcus sp. WH 7803	Virulent	None	all 5 CVs
NC_026928	1493510	Uroviricota	Caudoviricetes	Caudovirales	Myoviridae	NA	Synechococcus phage ACG-2014e	189418	32051	Bacteria	Cyanobacteria	NA	Synechococcales	Synechococcaceae	Synechococcus	Synechococcus sp. WH 7803	Virulent	None	all 5 CVs
NC_023587	1340810	Uroviricota	Caudoviricetes	Caudovirales	Myoviridae	NA	Synechococcus phage ACG-2014h	189311	32051	Bacteria	Cyanobacteria	NA	Synechococcales	Synechococcaceae	Synechococcus	Synechococcus sp. WH 7803	Virulent	None	all 5 CVs
NC_027132	1493513	Uroviricota	Caudoviricetes	Caudovirales	Myoviridae	NA	Synechococcus phage ACG-2014i	190768	32051	Bacteria	Cyanobacteria	NA	Synechococcales	Synechococcaceae	Synechococcus	Synechococcus sp. WH 7803	Virulent	None	all 5 CVs
NC_029091	1655305	Uroviricota	Caudoviricetes	Caudovirales	Myoviridae	Mosigvirus	Escherichia virus APCEc01	168771	562	Bacteria	Proteobacteria	Gammaproteobacteria	Enterobacterales	Enterobacteriaceae	Escherichia	Escherichia coli	Virulent	None	all 5 CVs
NC_029030	1647391	Uroviricota	Caudoviricetes	Caudovirales	Siphoviridae	NA	Streptococcus phage APCM01	31075	1309	Bacteria	Firmicutes	Bacilli	Lactobacillales	Streptococcaceae	Streptococcus	Streptococcus mutans	Virulent	None	all 5 CVs
NC_027983	66711	Uroviricota	Caudoviricetes	Caudovirales	Myoviridae	Tequatrovirus	Escherichia virus AR1	167435	83334	Bacteria	Proteobacteria	Gammaproteobacteria	Enterobacterales	Enterobacteriaceae	Escherichia	Escherichia coli	Virulent	None	all 5 CVs
NC_025830	1527519	Uroviricota	Caudoviricetes	Caudovirales	Myoviridae	Avunavirus	Escherichia virus Av05	120938	83334	Bacteria	Proteobacteria	Gammaproteobacteria	Enterobacterales	Enterobacteriaceae	Escherichia	Escherichia coli	Virulent	None	all 5 CVs
NC_028887	1698451	Uroviricota	Caudoviricetes	Caudovirales	Herelleviridae	Bequatrovirus	Bacillus virus AvesoBmore	167431	29339	Bacteria	Firmicutes	Bacilli	Bacillales	Bacillaceae	Bacillus	Bacillus thuringiensis	Virulent	None	all 5 CVs
NC_024137	584892	Uroviricota	Caudoviricetes	Caudovirales	Herelleviridae	Caeruleovirus	Bacillus virus Bcp1	152778	1396	Bacteria	Firmicutes	Bacilli	Bacillales	Bacillaceae	Bacillus	Bacillus cereus	Virulent	None	all 5 CVs
NC_027355	1129192	Uroviricota	Caudoviricetes	Caudovirales	Herelleviridae	Caeruleovirus	Bacillus virus BCP82	159071	1396	Bacteria	Firmicutes	Bacilli	Bacillales	Bacillaceae	Bacillus	Bacillus cereus	Virulent	None	all 5 CVs
NC_024792	1527469	Uroviricota	Caudoviricetes	Caudovirales	Herelleviridae	Agatevirus	Bacillus virus Bobb	160281	1408	Bacteria	Firmicutes	Bacilli	Bacillales	Bacillaceae	Bacillus	Bacillus pumilus	Virulent	None	all 5 CVs
NC_027633	1655646	Phixviricota	Malgrandaviricetes	Petitvirales	Microviridae	NA	Gokushovirinae Bog1183_53	4609	NA	NA	NA	NA	NA	NA	NA	NA	Virulent	None	all 5 CVs
NC_027634	1655647	Phixviricota	Malgrandaviricetes	Petitvirales	Microviridae	NA	Microviridae Bog1249_12	4451	NA	NA	NA	NA	NA	NA	NA	NA	Virulent	None	all 5 CVs
NC_027635	1655648	Phixviricota	Malgrandaviricetes	Petitvirales	Microviridae	NA	Microviridae Bog5275_51	4815	NA	NA	NA	NA	NA	NA	NA	NA	Virulent	None	all 5 CVs
NC_027636	1655649	Phixviricota	Malgrandaviricetes	Petitvirales	Microviridae	NA	Gokushovirinae Bog5712_52	4501	NA	NA	NA	NA	NA	NA	NA	NA	Virulent	None	all 5 CVs
NC_027637	1655650	Phixviricota	Malgrandaviricetes	Petitvirales	Microviridae	NA	Gokushovirinae Bog8989_22	4656	NA	NA	NA	NA	NA	NA	NA	NA	Virulent	None	all 5 CVs
NC_027638	1655651	Phixviricota	Malgrandaviricetes	Petitvirales	Microviridae	NA	Microviridae Bog9017_22	4671	NA	NA	NA	NA	NA	NA	NA	NA	Virulent	None	all 5 CVs
NC_024142	1458848	Uroviricota	Caudoviricetes	Caudovirales	Podoviridae	Gamaleyavirus	Escherichia virus Bp4	72583	562	Bacteria	Proteobacteria	Gammaproteobacteria	Enterobacterales	Enterobacteriaceae	Escherichia	Escherichia coli	Virulent	None	all 5 CVs
NC_029121	1445810	Uroviricota	Caudoviricetes	Caudovirales	Herelleviridae	Agatevirus	Bacillus virus Bp8pC	151417	1408	Bacteria	Firmicutes	Bacilli	Bacillales	Bacillaceae	Bacillus	Bacillus pumilus	Virulent	None	all 5 CVs
NC_023501	1277886	Uroviricota	Caudoviricetes	Caudovirales	Herelleviridae	Wphvirus	Bacillus virus BPS10C	159590	1396	Bacteria	Firmicutes	Bacilli	Bacillales	Bacillaceae	Bacillus	Bacillus cereus	Virulent	None	all 5 CVs
NC_024793	1416028	Uroviricota	Caudoviricetes	Caudovirales	Drexlerviridae	Rogunavirus	Escherichia virus AHP42	46847	83334	Bacteria	Proteobacteria	Gammaproteobacteria	Enterobacterales	Enterobacteriaceae	Escherichia	Escherichia coli	Virulent	None	all 5 CVs
NC_024784	1416030	Uroviricota	Caudoviricetes	Caudovirales	Drexlerviridae	Rogunavirus	Escherichia virus AHS24	46440	83334	Bacteria	Proteobacteria	Gammaproteobacteria	Enterobacterales	Enterobacteriaceae	Escherichia	Escherichia coli	Virulent	None	all 5 CVs
NC_024789	1416031	Uroviricota	Caudoviricetes	Caudovirales	Drexlerviridae	Rogunavirus	Escherichia virus AKS96	45746	83334	Bacteria	Proteobacteria	Gammaproteobacteria	Enterobacterales	Enterobacteriaceae	Escherichia	Escherichia coli	Virulent	None	all 5 CVs
NC_028652	1735586	Uroviricota	Caudoviricetes	Caudovirales	Myoviridae	Pakpunavirus	Pseudomonas phage C11	94109	287	Bacteria	Proteobacteria	Gammaproteobacteria	Pseudomonadales	Pseudomonadaceae	Pseudomonas	Pseudomonas aeruginosa	Virulent	None	all 5 CVs
NC_028776	1610828	Uroviricota	Caudoviricetes	Caudovirales	Siphoviridae	Seuratvirus	Escherichia virus Cajan	59670	83333	Bacteria	Proteobacteria	Gammaproteobacteria	Enterobacterales	Enterobacteriaceae	Escherichia	Escherichia coli	Virulent	None	all 5 CVs
NC_024216	1486657	Uroviricota	Caudoviricetes	Caudovirales	Herelleviridae	Bastillevirus	Bacillus virus CAM003	160541	1428	Bacteria	Firmicutes	Bacilli	Bacillales	Bacillaceae	Bacillus	Bacillus thuringiensis	Virulent	None	all 5 CVs
NC_025442	1541887	Uroviricota	Caudoviricetes	Caudovirales	Siphoviridae	Chivirus	Salmonella virus Chi	59578	590	Bacteria	Proteobacteria	Gammaproteobacteria	Enterobacterales	Enterobacteriaceae	Salmonella	NA	Virulent	None	all 5 CVs
NC_025442	1541887	Uroviricota	Caudoviricetes	Caudovirales	Siphoviridae	Chivirus	Salmonella virus Chi	59578	28901	Bacteria	Proteobacteria	Gammaproteobacteria	Enterobacterales	Enterobacteriaceae	Salmonella	Salmonella enterica	Virulent	None	all 5 CVs
NC_023863	1458716	Uroviricota	Caudoviricetes	Caudovirales	Podoviridae	NA	Vibrio phage CHOED	66316	55601	Bacteria	Proteobacteria	Gammaproteobacteria	Vibrionales	Vibrionaceae	Vibrio	Vibrio anguillarum	Virulent	None	all 5 CVs
NC_027387	1527506	Uroviricota	Caudoviricetes	Caudovirales	Autographiviridae	Teseptimavirus	Escherichia virus CICC80001	38810	562	Bacteria	Proteobacteria	Gammaproteobacteria	Enterobacterales	Enterobacteriaceae	Escherichia	Escherichia coli	Virulent	None	all 5 CVs
NC_028888	1739607	Uroviricota	Caudoviricetes	Caudovirales	Siphoviridae	NA	Lactobacillus phage CL1	39474	1597	Bacteria	Firmicutes	Bacilli	Lactobacillales	Lactobacillaceae	Lacticaseibacillus	Lacticaseibacillus paracasei	Virulent	None	all 5 CVs
NC_028835	1739608	Uroviricota	Caudoviricetes	Caudovirales	Siphoviridae	NA	Lactobacillus phage CL2	38751	1597	Bacteria	Firmicutes	Bacilli	Lactobacillales	Lactobacillaceae	Lacticaseibacillus	Lacticaseibacillus paracasei	Virulent	None	all 5 CVs
NC_025423	1391188	Uroviricota	Caudoviricetes	Caudovirales	Herelleviridae	Siminovitchvirus	Bacillus virus CP51	138658	1396	Bacteria	Firmicutes	Bacilli	Bacillales	Bacillaceae	Bacillus	Bacillus cereus	Virulent	None	all 5 CVs
NC_023576	1455075	Uroviricota	Caudoviricetes	Caudovirales	Autographiviridae	Kayfunavirus	Citrobacter virus CR44b	39207	67825	Bacteria	Proteobacteria	Gammaproteobacteria	Enterobacterales	Enterobacteriaceae	Citrobacter	Citrobacter rodentium	Virulent	None	all 5 CVs
NC_023548	1455076	Uroviricota	Caudoviricetes	Caudovirales	Autographiviridae	Caroctavirus	Citrobacter virus CR8	39651	67825	Bacteria	Proteobacteria	Gammaproteobacteria	Enterobacterales	Enterobacteriaceae	Citrobacter	Citrobacter rodentium	Virulent	None	all 5 CVs
NC_024354	1327934	Uroviricota	Caudoviricetes	Caudovirales	Myoviridae	Certrevirus	Cronobacter virus CR8	149162	28141	Bacteria	Proteobacteria	Gammaproteobacteria	Enterobacterales	Enterobacteriaceae	Cronobacter	Cronobacter sakazakii	Virulent	None	all 5 CVs
NC_023717	1162290	Uroviricota	Caudoviricetes	Caudovirales	Myoviridae	Certrevirus	Cronobacter virus CR9	151924	28141	Bacteria	Proteobacteria	Gammaproteobacteria	Enterobacterales	Enterobacteriaceae	Cronobacter	Cronobacter sakazakii	Virulent	None	all 5 CVs
NC_024711	1211417	Uroviricota	Caudoviricetes	Caudovirales	Podoviridae	NA	uncultured crAssphage	97065	1869227	Bacteria	NA	NA	NA	NA	NA	bacterium	Virulent	None	all 5 CVs
NC_015209	2785247	Hofneiviricota	Faserviricetes	Tubulavirales	Inoviridae	Affertcholeramvirus	Vibrio virus CTXphi	10638	666	Bacteria	Proteobacteria	Gammaproteobacteria	Vibrionales	Vibrionaceae	Vibrio	Vibrio cholerae	Virulent	None	all 5 CVs
NC_027988	1622234	Uroviricota	Caudoviricetes	Caudovirales	Autographiviridae	NA	Citrobacter phage CVT22	47636	1676276	Bacteria	Proteobacteria	Gammaproteobacteria	Enterobacterales	Enterobacteriaceae	Citrobacter	Citrobacter sp. TM1552	Virulent	None	all 5 CVs
NC_027119	454798	Uroviricota	Caudoviricetes	Caudovirales	Ackermannviridae	Kuttervirus	Salmonella virus Det7	157498	90371	Bacteria	Proteobacteria	Gammaproteobacteria	Enterobacterales	Enterobacteriaceae	Salmonella	Salmonella enterica	Virulent	None	all 5 CVs
NC_029070	1712539	Uroviricota	Caudoviricetes	Caudovirales	Autographiviridae	Cronosvirus	Cronobacter virus DevCD23823	41620	413496	Bacteria	Proteobacteria	Gammaproteobacteria	Enterobacterales	Enterobacteriaceae	Cronobacter	NA	Virulent	None	all 5 CVs
NC_023558	1410331	Uroviricota	Caudoviricetes	Caudovirales	Autographiviridae	Kayfunavirus	Cronobacter virus Dev2	38966	413502	Bacteria	Proteobacteria	Gammaproteobacteria	Enterobacterales	Enterobacteriaceae	Cronobacter	Cronobacter turicensis	Virulent	None	all 5 CVs
NC_024367	1477404	Uroviricota	Caudoviricetes	Caudovirales	Podoviridae	Baltimorevirus	Dinoroseobacter virus DFL12	75028	215813	Bacteria	Proteobacteria	Alphaproteobacteria	Rhodobacterales	Rhodobacteraceae	Dinoroseobacter	Dinoroseobacter shibae	Virulent	None	all 5 CVs
NC_024367	1477404	Uroviricota	Caudoviricetes	Caudovirales	Podoviridae	Baltimorevirus	Dinoroseobacter virus DFL12	75028	398580	Bacteria	Proteobacteria	Alphaproteobacteria	Rhodobacterales	Rhodobacteraceae	Dinoroseobacter	Dinoroseobacter shibae	Virulent	None	all 5 CVs
NC_028788	1589750	Uroviricota	Caudoviricetes	Caudovirales	Siphoviridae	Sitaravirus	Paenibacillus virus Diva	37246	1464	Bacteria	Firmicutes	Bacilli	Bacillales	Paenibacillaceae	Paenibacillus	Paenibacillus larvae	Virulent	None	all 5 CVs
NC_028919	1640969	Uroviricota	Caudoviricetes	Caudovirales	Podoviridae	Bruynoghevirus	Pseudomonas phage DL54	45673	208964	Bacteria	Proteobacteria	Gammaproteobacteria	Pseudomonadales	Pseudomonadaceae	Pseudomonas	Pseudomonas aeruginosa	Virulent	None	all 5 CVs
NC_028745	1640970	Uroviricota	Caudoviricetes	Caudovirales	Myoviridae	Pbunavirus	Pseudomonas virus DL60	66103	208964	Bacteria	Proteobacteria	Gammaproteobacteria	Pseudomonadales	Pseudomonadaceae	Pseudomonas	Pseudomonas aeruginosa	Virulent	None	all 5 CVs
NC_028836	1640972	Uroviricota	Caudoviricetes	Caudovirales	Autographiviridae	Phikmvvirus	Pseudomonas virus DL62	42508	208964	Bacteria	Proteobacteria	Gammaproteobacteria	Pseudomonadales	Pseudomonadaceae	Pseudomonas	Pseudomonas aeruginosa	Virulent	None	all 5 CVs
NC_028885	1640973	Uroviricota	Caudoviricetes	Caudovirales	Podoviridae	Litunavirus	Pseudomonas phage DL64	72378	208964	Bacteria	Proteobacteria	Gammaproteobacteria	Pseudomonadales	Pseudomonadaceae	Pseudomonas	Pseudomonas aeruginosa	Virulent	None	all 5 CVs
NC_028971	1640974	Uroviricota	Caudoviricetes	Caudovirales	Myoviridae	Pbunavirus	Pseudomonas virus DL68	66111	208964	Bacteria	Proteobacteria	Gammaproteobacteria	Pseudomonadales	Pseudomonadaceae	Pseudomonas	Pseudomonas aeruginosa	Virulent	None	all 5 CVs
NC_027356	1567006	Uroviricota	Caudoviricetes	Caudovirales	Demerecviridae	Tequintavirus	Escherichia virus DT57C	108065	562	Bacteria	Proteobacteria	Gammaproteobacteria	Enterobacterales	Enterobacteriaceae	Escherichia	Escherichia coli	Virulent	None	all 5 CVs
NC_029102	1636313	Uroviricota	Caudoviricetes	Caudovirales	Autographiviridae	Teetrevirus	Enterobacter virus E2	36051	550	Bacteria	Proteobacteria	Gammaproteobacteria	Enterobacterales	Enterobacteriaceae	Enterobacter	Enterobacter cloacae	Virulent	None	all 5 CVs
NC_028795	1636314	Uroviricota	Caudoviricetes	Caudovirales	Autographiviridae	Teetrevirus	Enterobacter virus E3	31522	550	Bacteria	Proteobacteria	Gammaproteobacteria	Enterobacterales	Enterobacteriaceae	Enterobacter	Enterobacter cloacae	Virulent	None	all 5 CVs
NC_024125	1495285	Uroviricota	Caudoviricetes	Caudovirales	Myoviridae	Tequatrovirus	Escherichia virus E112	168470	562	Bacteria	Proteobacteria	Gammaproteobacteria	Enterobacterales	Enterobacteriaceae	Escherichia	Escherichia coli	Virulent	None	all 5 CVs
NC_024210	1495286	Uroviricota	Caudoviricetes	Caudovirales	Drexlerviridae	Rogunavirus	Escherichia virus E41c	47112	83334	Bacteria	Proteobacteria	Gammaproteobacteria	Enterobacterales	Enterobacteriaceae	Escherichia	Escherichia coli	Virulent	None	all 5 CVs
NC_023557	1429768	Uroviricota	Caudoviricetes	Caudovirales	Myoviridae	Agricanvirus	Erwinia virus Ea35-70	271084	552	Bacteria	Proteobacteria	Gammaproteobacteria	Enterobacterales	Erwiniaceae	Erwinia	Erwinia amylovora	Virulent	None	all 5 CVs
NC_023579	1429767	Uroviricota	Caudoviricetes	Caudovirales	Podoviridae	Johnsonvirus	Erwinia virus Ea9-2	75568	552	Bacteria	Proteobacteria	Gammaproteobacteria	Enterobacterales	Erwiniaceae	Erwinia	Erwinia amylovora	Virulent	None	all 5 CVs
NC_023743	1048207	Uroviricota	Caudoviricetes	Caudovirales	Drexlerviridae	Lindendrivevirus	Escherichia virus phiEB49	47180	199310	Bacteria	Proteobacteria	Gammaproteobacteria	Enterobacterales	Enterobacteriaceae	Escherichia	Escherichia coli	Virulent	None	all 5 CVs
NC_027369	1229757	Uroviricota	Caudoviricetes	Caudovirales	Myoviridae	Felixounavirus	Escherichia virus EC6	86231	83334	Bacteria	Proteobacteria	Gammaproteobacteria	Enterobacterales	Enterobacteriaceae	Escherichia	Escherichia coli	Virulent	None	all 5 CVs
NC_027330	1498172	Uroviricota	Caudoviricetes	Caudovirales	Autographiviridae	Gajwadongvirus	Escherichia virus ECBP5	45403	562	Bacteria	Proteobacteria	Gammaproteobacteria	Enterobacterales	Enterobacteriaceae	Escherichia	Escherichia coli	Virulent	None	all 5 CVs
NC_025441	1204521	Uroviricota	Caudoviricetes	Caudovirales	Myoviridae	Wifcevirus	Escherichia virus ECML-117	66854	83334	Bacteria	Proteobacteria	Gammaproteobacteria	Enterobacterales	Enterobacteriaceae	Escherichia	Escherichia coli	Virulent	None	all 5 CVs
NC_025449	1204522	Uroviricota	Caudoviricetes	Caudovirales	Myoviridae	Tequatrovirus	Escherichia virus ECML134	166783	83334	Bacteria	Proteobacteria	Gammaproteobacteria	Enterobacterales	Enterobacteriaceae	Escherichia	Escherichia coli	Virulent	None	all 5 CVs
NC_025446	1204523	Uroviricota	Caudoviricetes	Caudovirales	Myoviridae	Viunavirus	Escherichia virus ECML4	157308	83334	Bacteria	Proteobacteria	Gammaproteobacteria	Enterobacterales	Enterobacteriaceae	Escherichia	Escherichia coli	Virulent	None	all 5 CVs
NC_027335	1498168	Uroviricota	Caudoviricetes	Caudovirales	Herelleviridae	Kochikohdavirus	Enterococcus virus ECP3	145518	1351	Bacteria	Firmicutes	Bacilli	Lactobacillales	Enterococcaceae	Enterococcus	Enterococcus faecalis	Virulent	None	all 5 CVs
NC_025465	1204540	Uroviricota	Caudoviricetes	Caudovirales	Siphoviridae	Efquatrovirus	Enterococcus virus EfaCPT1	40923	1351	Bacteria	Firmicutes	Bacilli	Lactobacillales	Enterococcaceae	Enterococcus	Enterococcus faecalis	Virulent	None	all 5 CVs
NC_029009	1597976	Uroviricota	Caudoviricetes	Caudovirales	Herelleviridae	Schiekvirus	Enterococcus virus EFDG1	147589	1351	Bacteria	Firmicutes	Bacilli	Lactobacillales	Enterococcaceae	Enterococcus	Enterococcus faecalis	Virulent	None	all 5 CVs
NC_029026	1640885	Uroviricota	Caudoviricetes	Caudovirales	Herelleviridae	Kochikohdavirus	Enterococcus virus EFLK1	130952	1351	Bacteria	Firmicutes	Bacilli	Lactobacillales	Enterococcaceae	Enterococcus	Enterococcus faecalis	Virulent	None	all 5 CVs
NC_023555	1391659	Uroviricota	Caudoviricetes	Caudovirales	Siphoviridae	Eiauvirus	Edwardsiella phage eiAU-183	43017	67780	Bacteria	Proteobacteria	Gammaproteobacteria	Enterobacterales	Hafniaceae	Edwardsiella	Edwardsiella ictaluri	Virulent	None	all 5 CVs
NC_024783	1527514	Uroviricota	Caudoviricetes	Caudovirales	Siphoviridae	Dhillonvirus	Escherichia virus EK99P1	44332	562	Bacteria	Proteobacteria	Gammaproteobacteria	Enterobacterales	Enterobacteriaceae	Escherichia	Escherichia coli	Virulent	None	all 5 CVs
NC_029067	573172	Uroviricota	Caudoviricetes	Caudovirales	Myoviridae	NA	Vibrio phage eugene 12A10	138234	314855	Bacteria	Proteobacteria	Gammaproteobacteria	Vibrionales	Vibrionaceae	Vibrio	Vibrio sp. 12A10	Virulent	None	all 5 CVs
NC_024207	1486658	Uroviricota	Caudoviricetes	Caudovirales	Herelleviridae	Bastillevirus	Bacillus virus Evoli	159656	1428	Bacteria	Firmicutes	Bacilli	Bacillales	Bacillaceae	Bacillus	Bacillus thuringiensis	Virulent	None	all 5 CVs
NC_028944	1690431	Uroviricota	Caudoviricetes	Caudovirales	Herelleviridae	Wphvirus	Bacillus virus Megatron	162252	29339	Bacteria	Firmicutes	Bacilli	Bacillales	Bacillaceae	Bacillus	Bacillus thuringiensis	Virulent	None	all 5 CVs
NC_028698	1611545	Uroviricota	Caudoviricetes	Caudovirales	Siphoviridae	Jerseyvirus	Salmonella virus f18SE	41868	28901	Bacteria	Proteobacteria	Gammaproteobacteria	Enterobacterales	Enterobacteriaceae	Salmonella	Salmonella enterica	Virulent	None	all 5 CVs
NC_023567	1416011	Uroviricota	Caudoviricetes	Caudovirales	Autographiviridae	Drulisvirus	Klebsiella virus F19	43766	573	Bacteria	Proteobacteria	Gammaproteobacteria	Enterobacterales	Enterobacteriaceae	Klebsiella	Klebsiella pneumoniae	Virulent	None	all 5 CVs
NC_027125	908819	Uroviricota	Caudoviricetes	Caudovirales	Myoviridae	Ficleduovirus	Flavobacterium virus FCL2	47142	996	Bacteria	Bacteroidetes	Flavobacteriia	Flavobacteriales	Flavobacteriaceae	Flavobacterium	Flavobacterium columnare	Virulent	None	all 5 CVs
NC_025824	10864	Hofneiviricota	Faserviricetes	Tubulavirales	Inoviridae	Inovirus	Enterobacteria phage fd	6408	543	Bacteria	Proteobacteria	Gammaproteobacteria	Enterobacterales	Enterobacteriaceae	NA	NA	Virulent	None	all 5 CVs
NC_025824	10864	Hofneiviricota	Faserviricetes	Tubulavirales	Inoviridae	Inovirus	Enterobacteria phage fd	6408	562	Bacteria	Proteobacteria	Gammaproteobacteria	Enterobacterales	Enterobacteriaceae	Escherichia	Escherichia coli	Virulent	None	all 5 CVs
NC_027639	1655652	Phixviricota	Malgrandaviricetes	Petitvirales	Microviridae	NA	Microviridae Fen2266_11	4366	NA	NA	NA	NA	NA	NA	NA	NA	Virulent	None	all 5 CVs
NC_027640	1655653	Phixviricota	Malgrandaviricetes	Petitvirales	Microviridae	NA	Microviridae Fen418_41	4949	NA	NA	NA	NA	NA	NA	NA	NA	Virulent	None	all 5 CVs
NC_027641	1655654	Phixviricota	Malgrandaviricetes	Petitvirales	Microviridae	NA	Microviridae Fen4707_41	4552	NA	NA	NA	NA	NA	NA	NA	NA	Virulent	None	all 5 CVs
NC_027642	1655656	Phixviricota	Malgrandaviricetes	Petitvirales	Microviridae	NA	Gokushovirinae Fen672_31	4624	NA	NA	NA	NA	NA	NA	NA	NA	Virulent	None	all 5 CVs
NC_027643	1655657	Phixviricota	Malgrandaviricetes	Petitvirales	Microviridae	NA	Microviridae Fen685_11	4654	NA	NA	NA	NA	NA	NA	NA	NA	Virulent	None	all 5 CVs
NC_027644	1655658	Phixviricota	Malgrandaviricetes	Petitvirales	Microviridae	NA	Microviridae Fen7786_21	4686	NA	NA	NA	NA	NA	NA	NA	NA	Virulent	None	all 5 CVs
NC_027645	1655659	Phixviricota	Malgrandaviricetes	Petitvirales	Microviridae	NA	Gokushovirinae Fen7875_21	4631	NA	NA	NA	NA	NA	NA	NA	NA	Virulent	None	all 5 CVs
NC_027646	1655660	Phixviricota	Malgrandaviricetes	Petitvirales	Microviridae	NA	Microviridae Fen7895_21	4424	NA	NA	NA	NA	NA	NA	NA	NA	Virulent	None	all 5 CVs
NC_027647	1655661	Phixviricota	Malgrandaviricetes	Petitvirales	Microviridae	NA	Microviridae Fen7918_21	4199	NA	NA	NA	NA	NA	NA	NA	NA	Virulent	None	all 5 CVs
NC_027648	1655662	Phixviricota	Malgrandaviricetes	Petitvirales	Microviridae	NA	Microviridae Fen7940_21	4453	NA	NA	NA	NA	NA	NA	NA	NA	Virulent	None	all 5 CVs
NC_028848	1647373	Uroviricota	Caudoviricetes	Caudovirales	Autographiviridae	Friunavirus	Acinetobacter virus Fri1	41805	470	Bacteria	Proteobacteria	Gammaproteobacteria	Pseudomonadales	Moraxellaceae	Acinetobacter	Acinetobacter baumannii	Virulent	None	all 5 CVs
NC_023719	1084719	Uroviricota	Caudoviricetes	Caudovirales	Myoviridae	NA	Bacillus virus G	497513	1404	Bacteria	Firmicutes	Bacilli	Bacillales	Bacillaceae	Priestia	Priestia megaterium	Virulent	None	all 5 CVs
NC_028993	1701404	Phixviricota	Malgrandaviricetes	Petitvirales	Microviridae	NA	Gokushovirinae GAIR4	4468	NA	NA	NA	NA	NA	NA	NA	NA	Virulent	None	all 5 CVs
NC_023612	1458842	Uroviricota	Caudoviricetes	Caudovirales	Siphoviridae	NA	Geobacillus phage GBK2	39078	1462	Bacteria	Firmicutes	Bacilli	Bacillales	Bacillaceae	Geobacillus	Geobacillus kaustophilus	Virulent	None	all 5 CVs
NC_029118	1698369	Uroviricota	Caudoviricetes	Caudovirales	Siphoviridae	NA	Lactococcus phage GE1	24847	1363	Bacteria	Firmicutes	Bacilli	Lactobacillales	Streptococcaceae	Lactococcus	Lactococcus garvieae	Virulent	None	all 5 CVs
NC_025425	1222338	Uroviricota	Caudoviricetes	Caudovirales	Myoviridae	Krischvirus	Escherichia virus GEC3S	163424	1038927	Bacteria	Proteobacteria	Gammaproteobacteria	Enterobacterales	Enterobacteriaceae	Escherichia	Escherichia coli	Virulent	None	all 5 CVs
NC_028994	1701405	Phixviricota	Malgrandaviricetes	Petitvirales	Microviridae	NA	Gokushovirinae GNX3R	4273	NA	NA	NA	NA	NA	NA	NA	NA	Virulent	None	all 5 CVs
NC_023550	1453367	Uroviricota	Caudoviricetes	Caudovirales	Podoviridae	Rosenblumvirus	Staphylococcus virus GRCS	17869	1280	Bacteria	Firmicutes	Bacilli	Bacillales	Staphylococcaceae	Staphylococcus	Staphylococcus aureus	Virulent	None	all 5 CVs
NC_029094	1654919	Uroviricota	Caudoviricetes	Caudovirales	Myoviridae	NA	Pseudoalteromonas phage H101	131903	267375	Bacteria	Proteobacteria	Gammaproteobacteria	Alteromonadales	Pseudoalteromonadaceae	Pseudoalteromonas	Pseudoalteromonas marina	Virulent	None	all 5 CVs
NC_028819	1636200	Uroviricota	Caudoviricetes	Caudovirales	Siphoviridae	NA	Pseudoalteromonas phage H103	43190	267375	Bacteria	Proteobacteria	Gammaproteobacteria	Alteromonadales	Pseudoalteromonadaceae	Pseudoalteromonas	Pseudoalteromonas marina	Virulent	None	all 5 CVs
NC_027384	1536596	Uroviricota	Caudoviricetes	Caudovirales	Siphoviridae	Casadabanvirus	Pseudomonas phage H70	37359	287	Bacteria	Proteobacteria	Gammaproteobacteria	Pseudomonadales	Pseudomonadaceae	Pseudomonas	Pseudomonas aeruginosa	Virulent	None	all 5 CVs
NC_024213	1486659	Uroviricota	Caudoviricetes	Caudovirales	Herelleviridae	Wphvirus	Bacillus virus Hakuna	158100	1428	Bacteria	Firmicutes	Bacilli	Bacillales	Bacillaceae	Bacillus	Bacillus thuringiensis	Virulent	None	all 5 CVs
NC_028746	1636257	Uroviricota	Caudoviricetes	Caudovirales	Siphoviridae	Harrisonvirus	Paenibacillus virus Harrison	44249	1464	Bacteria	Firmicutes	Bacilli	Bacillales	Paenibacillaceae	Paenibacillus	Paenibacillus larvae	Virulent	None	all 5 CVs
NC_027329	1567025	Uroviricota	Caudoviricetes	Caudovirales	Myoviridae	Felixounavirus	Salmonella virus SP116	87510	28901	Bacteria	Proteobacteria	Gammaproteobacteria	Enterobacterales	Enterobacteriaceae	Salmonella	Salmonella enterica	Virulent	None	all 5 CVs
NC_024205	1486660	Uroviricota	Caudoviricetes	Caudovirales	Herelleviridae	Bastillevirus	Bacillus virus HoodyT	159837	1428	Bacteria	Firmicutes	Bacilli	Bacillales	Bacillaceae	Bacillus	Bacillus thuringiensis	Virulent	None	all 5 CVs
NC_027349	1434323	Uroviricota	Caudoviricetes	Caudovirales	Myoviridae	Tequatrovirus	Escherichia virus HY01	166977	83334	Bacteria	Proteobacteria	Gammaproteobacteria	Enterobacterales	Enterobacteriaceae	Escherichia	Escherichia coli	Virulent	None	all 5 CVs
NC_028872	1527531	Uroviricota	Caudoviricetes	Caudovirales	Myoviridae	Felixounavirus	Escherichia virus HY02	86252	83334	Bacteria	Proteobacteria	Gammaproteobacteria	Enterobacterales	Enterobacteriaceae	Escherichia	Escherichia coli	Virulent	None	all 5 CVs
NC_024791	1529058	Uroviricota	Caudoviricetes	Caudovirales	Podoviridae	NA	Vibrio phage ICP2_2013_A_Haiti	50440	666	Bacteria	Proteobacteria	Gammaproteobacteria	Vibrionales	Vibrionaceae	Vibrio	Vibrio cholerae	Virulent	None	all 5 CVs
NC_028911	1739611	Uroviricota	Caudoviricetes	Caudovirales	Siphoviridae	NA	Lactobacillus phage iLp1308	34176	1597	Bacteria	Firmicutes	Bacilli	Lactobacillales	Lactobacillaceae	Lacticaseibacillus	Lacticaseibacillus paracasei	Virulent	None	all 5 CVs
NC_023590	1458669	Uroviricota	Caudoviricetes	Caudovirales	Siphoviridae	Lokivirus	Acinetobacter virus IMEAB3	43050	470	Bacteria	Proteobacteria	Gammaproteobacteria	Pseudomonadales	Moraxellaceae	Acinetobacter	Acinetobacter baumannii	Virulent	None	all 5 CVs
NC_023595	1416012	Uroviricota	Caudoviricetes	Caudovirales	Siphoviridae	Efquatrovirus	Enterococcus virus EF3	41687	1351	Bacteria	Firmicutes	Bacilli	Lactobacillales	Enterococcaceae	Enterococcus	Enterococcus faecalis	Virulent	None	all 5 CVs
NC_026013	1544364	Phixviricota	Malgrandaviricetes	Petitvirales	Microviridae	NA	Microviridae IME-16	5755	2	Bacteria	NA	NA	NA	NA	NA	NA	Virulent	None	all 5 CVs
NC_029013	1673887	Uroviricota	Caudoviricetes	Caudovirales	Myoviridae	NA	Citrobacter phage IME-CF2	177688	546	Bacteria	Proteobacteria	Gammaproteobacteria	Enterobacterales	Enterobacteriaceae	Citrobacter	Citrobacter freundii	Virulent	None	all 5 CVs
NC_028702	1647385	Uroviricota	Caudoviricetes	Caudovirales	Autographiviridae	Piedvirus	Delftia virus IMEDE1	38084	1537702	Bacteria	Proteobacteria	Betaproteobacteria	Burkholderiales	Comamonadaceae	Delftia	Delftia sp. 670	Virulent	None	all 5 CVs
NC_023551	1432658	Uroviricota	Caudoviricetes	Caudovirales	Siphoviridae	Efquatrovirus	Enterococcus virus EF4	40692	35783	Bacteria	Firmicutes	Bacilli	Lactobacillales	Enterococcaceae	Enterococcus	Enterococcus sp.	Virulent	None	all 5 CVs
NC_024356	1445858	Uroviricota	Caudoviricetes	Caudovirales	Siphoviridae	NA	Enterococcus phage IME-EFm1	42597	1352	Bacteria	Firmicutes	Bacilli	Lactobacillales	Enterococcaceae	Enterococcus	Enterococcus faecium	Virulent	None	all 5 CVs
NC_028826	1718158	Uroviricota	Caudoviricetes	Caudovirales	Siphoviridae	NA	Enterococcus phage IME-EFm5	42265	1352	Bacteria	Firmicutes	Bacilli	Lactobacillales	Enterococcaceae	Enterococcus	Enterococcus faecium	Virulent	None	all 5 CVs
NC_029000	1211280	Uroviricota	Caudoviricetes	Caudovirales	Myoviridae	Tulanevirus	Stenotrophomonas virus IME13	162327	40324	Bacteria	Proteobacteria	Gammaproteobacteria	Xanthomonadales	Xanthomonadaceae	Stenotrophomonas	Stenotrophomonas maltophilia	Virulent	None	all 5 CVs
NC_025445	1536597	Uroviricota	Caudoviricetes	Caudovirales	Autographiviridae	Bonnellvirus	Escherichia virus J8-65	40981	83333	Bacteria	Proteobacteria	Gammaproteobacteria	Enterobacterales	Enterobacteriaceae	Escherichia	Escherichia coli	Virulent	None	all 5 CVs
NC_027352	1498212	Uroviricota	Caudoviricetes	Caudovirales	Herelleviridae	Caeruleovirus	Bacillus virus JBP901	159492	226900	Bacteria	Firmicutes	Bacilli	Bacillales	Bacillaceae	Bacillus	Bacillus cereus	Virulent	None	all 5 CVs
NC_024330	1481224	Uroviricota	Caudoviricetes	Caudovirales	Siphoviridae	Casadabanvirus	Pseudomonas phage JD024	37380	287	Bacteria	Proteobacteria	Gammaproteobacteria	Pseudomonadales	Pseudomonadaceae	Pseudomonas	Pseudomonas aeruginosa	Virulent	None	all 5 CVs
NC_028686	1698360	Uroviricota	Caudoviricetes	Caudovirales	Myoviridae	Jiaodavirus	Klebsiella virus JD18	166313	570	Bacteria	Proteobacteria	Gammaproteobacteria	Enterobacterales	Enterobacteriaceae	Klebsiella	NA	Virulent	None	all 5 CVs
NC_029021	1610836	Uroviricota	Caudoviricetes	Caudovirales	Siphoviridae	Nonagvirus	Escherichia virus JenK1	60747	83333	Bacteria	Proteobacteria	Gammaproteobacteria	Enterobacterales	Enterobacteriaceae	Escherichia	Escherichia coli	Virulent	None	all 5 CVs
NC_029028	1610837	Uroviricota	Caudoviricetes	Caudovirales	Siphoviridae	Nonagvirus	Escherichia virus JenP1	60754	83333	Bacteria	Proteobacteria	Gammaproteobacteria	Enterobacterales	Enterobacteriaceae	Escherichia	Escherichia coli	Virulent	None	all 5 CVs
NC_028997	1610838	Uroviricota	Caudoviricetes	Caudovirales	Siphoviridae	Nonagvirus	Escherichia virus JenP2	59802	83333	Bacteria	Proteobacteria	Gammaproteobacteria	Enterobacterales	Enterobacteriaceae	Escherichia	Escherichia coli	Virulent	None	all 5 CVs
NC_028805	1691954	Uroviricota	Caudoviricetes	Caudovirales	Siphoviridae	Jenstvirus	Brevibacillus virus Jenst	126341	1465	Bacteria	Firmicutes	Bacilli	Bacillales	Paenibacillaceae	Brevibacillus	Brevibacillus laterosporus	Virulent	None	all 5 CVs
NC_029023	1340750	Uroviricota	Caudoviricetes	Caudovirales	Myoviridae	Felixounavirus	Escherichia virus JH2	87712	562	Bacteria	Proteobacteria	Gammaproteobacteria	Enterobacterales	Enterobacteriaceae	Escherichia	Escherichia coli	Virulent	None	all 5 CVs
NC_028982	1296655	Uroviricota	Caudoviricetes	Caudovirales	Herelleviridae	Siminovitchvirus	Bacillus virus JL	137918	1396	Bacteria	Firmicutes	Bacilli	Bacillales	Bacillaceae	Bacillus	Bacillus cereus	Virulent	None	all 5 CVs
NC_023556	1416009	Uroviricota	Caudoviricetes	Caudovirales	Podoviridae	Jwalphavirus	Achromobacter virus JWAlpha	72329	85698	Bacteria	Proteobacteria	Betaproteobacteria	Burkholderiales	Alcaligenaceae	Achromobacter	Achromobacter xylosoxidans	Virulent	None	all 5 CVs
NC_029075	1589748	Uroviricota	Caudoviricetes	Caudovirales	Siphoviridae	NA	Achromobacter phage JWF	81541	85698	Bacteria	Proteobacteria	Betaproteobacteria	Burkholderiales	Alcaligenaceae	Achromobacter	Achromobacter xylosoxidans	Virulent	None	all 5 CVs
NC_027994	698487	Uroviricota	Caudoviricetes	Caudovirales	Siphoviridae	Kagunavirus	Escherichia virus K1H	41632	562	Bacteria	Proteobacteria	Gammaproteobacteria	Enterobacterales	Enterobacteriaceae	Escherichia	Escherichia coli	Virulent	None	all 5 CVs
NC_027993	698486	Uroviricota	Caudoviricetes	Caudovirales	Siphoviridae	Kagunavirus	Escherichia virus K1G	43587	562	Bacteria	Proteobacteria	Gammaproteobacteria	Enterobacterales	Enterobacteriaceae	Escherichia	Escherichia coli	Virulent	None	all 5 CVs
NC_028800	1647374	Uroviricota	Caudoviricetes	Caudovirales	Autographiviridae	Przondovirus	Klebsiella virus K5	41698	573	Bacteria	Proteobacteria	Gammaproteobacteria	Enterobacterales	Enterobacteriaceae	Klebsiella	Klebsiella pneumoniae	Virulent	None	all 5 CVs
NC_027399	1439894	Uroviricota	Caudoviricetes	Caudovirales	Myoviridae	Alcyoneusvirus	Klebsiella virus K64-1	346602	573	Bacteria	Proteobacteria	Gammaproteobacteria	Enterobacterales	Enterobacteriaceae	Klebsiella	Klebsiella pneumoniae	Virulent	None	all 5 CVs
NC_028817	1716041	Uroviricota	Caudoviricetes	Caudovirales	Myoviridae	Pakpunavirus	Pseudomonas phage K8	93879	1009714	Bacteria	Proteobacteria	Gammaproteobacteria	Pseudomonadales	Pseudomonadaceae	Pseudomonas	Pseudomonas aeruginosa	Virulent	None	all 5 CVs
NC_028760	1647408	Uroviricota	Caudoviricetes	Caudovirales	Drexlerviridae	Webervirus	Klebsiella virus KLPN1	49037	72407	Bacteria	Proteobacteria	Gammaproteobacteria	Enterobacterales	Enterobacteriaceae	Klebsiella	Klebsiella pneumoniae	Virulent	None	all 5 CVs
NC_029099	1129191	Uroviricota	Caudoviricetes	Caudovirales	Drexlerviridae	Webervirus	Klebsiella virus KP36	49797	573	Bacteria	Proteobacteria	Gammaproteobacteria	Enterobacterales	Enterobacteriaceae	Klebsiella	Klebsiella pneumoniae	Virulent	None	all 5 CVs
NC_029017	1678082	Uroviricota	Caudoviricetes	Caudovirales	Podoviridae	Luzseptimavirus	Pseudomonas virus KPP21	73420	287	Bacteria	Proteobacteria	Gammaproteobacteria	Pseudomonadales	Pseudomonadaceae	Pseudomonas	Pseudomonas aeruginosa	Virulent	None	all 5 CVs
NC_024123	1462608	Uroviricota	Caudoviricetes	Caudovirales	Podoviridae	Kochitakasuvirus	Pseudomonas virus KPP25	64113	287	Bacteria	Proteobacteria	Gammaproteobacteria	Pseudomonadales	Pseudomonadaceae	Pseudomonas	Pseudomonas aeruginosa	Virulent	None	all 5 CVs
NC_024329	1465639	Uroviricota	Caudoviricetes	Caudovirales	Autographiviridae	Lauvirus	Podovirus Lau218	39425	NA	NA	NA	NA	NA	NA	NA	NA	Virulent	None	all 5 CVs
NC_025420	1500733	Uroviricota	Caudoviricetes	Caudovirales	Siphoviridae	Cequinquevirus	Lactobacillus virus Ld17	32975	1584	Bacteria	Firmicutes	Bacilli	Lactobacillales	Lactobacillaceae	Lactobacillus	Lactobacillus delbrueckii	Virulent	None	all 5 CVs
NC_025415	1500734	Uroviricota	Caudoviricetes	Caudovirales	Siphoviridae	Cequinquevirus	Lactobacillus virus Ld25A	32799	1584	Bacteria	Firmicutes	Bacilli	Lactobacillales	Lactobacillaceae	Lactobacillus	Lactobacillus delbrueckii	Virulent	None	all 5 CVs
NC_025421	1500735	Uroviricota	Caudoviricetes	Caudovirales	Siphoviridae	Cequinquevirus	Lactobacillus virus Ld3	29616	1584	Bacteria	Firmicutes	Bacilli	Lactobacillales	Lactobacillaceae	Lactobacillus	Lactobacillus delbrueckii	Virulent	None	all 5 CVs
NC_029058	1567484	Uroviricota	Caudoviricetes	Caudovirales	Herelleviridae	NA	Lactobacillus phage LfeInf	106071	1613	Bacteria	Firmicutes	Bacilli	Lactobacillales	Lactobacillaceae	Limosilactobacillus	Limosilactobacillus fermentum	Virulent	None	all 5 CVs
NC_029068	1567453	Uroviricota	Caudoviricetes	Caudovirales	Siphoviridae	NA	Lactobacillus phage LfeSau	31703	1613	Bacteria	Firmicutes	Bacilli	Lactobacillales	Lactobacillaceae	Limosilactobacillus	Limosilactobacillus fermentum	Virulent	None	all 5 CVs
NC_028841	1589751	Uroviricota	Caudoviricetes	Caudovirales	NA	Lilyvirus	Paenibacillus virus Lily	44952	1464	Bacteria	Firmicutes	Bacilli	Bacillales	Paenibacillaceae	Paenibacillus	Paenibacillus larvae	Virulent	None	all 5 CVs
NC_024364	1486422	Uroviricota	Caudoviricetes	Caudovirales	Herelleviridae	Pecentumvirus	Listeria virus List36	131952	1639	Bacteria	Firmicutes	Bacilli	Bacillales	Listeriaceae	Listeria	Listeria monocytogenes	Virulent	None	all 5 CVs
NC_024360	1486421	Uroviricota	Caudoviricetes	Caudovirales	Herelleviridae	Pecentumvirus	Listeria virus LMSP25	138036	1639	Bacteria	Firmicutes	Bacilli	Bacillales	Listeriaceae	Listeria	Listeria monocytogenes	Virulent	None	all 5 CVs
NC_024787	1486413	Uroviricota	Caudoviricetes	Caudovirales	Herelleviridae	Pecentumvirus	Listeria virus LMTA148	132541	1639	Bacteria	Firmicutes	Bacilli	Bacillales	Listeriaceae	Listeria	Listeria monocytogenes	Virulent	None	all 5 CVs
NC_027377	1536604	Uroviricota	Caudoviricetes	Caudovirales	Siphoviridae	Unaquatrovirus	Leuconostoc virus Ln8	28921	33967	Bacteria	Firmicutes	Bacilli	Lactobacillales	Lactobacillaceae	Leuconostoc	Leuconostoc mesenteroides	Virulent	None	all 5 CVs
NC_027358	1536605	Uroviricota	Caudoviricetes	Caudovirales	Siphoviridae	Unaquatrovirus	Leuconostoc virus Ln9	28527	33967	Bacteria	Firmicutes	Bacilli	Lactobacillales	Lactobacillaceae	Leuconostoc	Leuconostoc mesenteroides	Virulent	None	all 5 CVs
NC_024375	1173745	Uroviricota	Caudoviricetes	Caudovirales	Siphoviridae	Homburgvirus	Listeria virus LP26	67150	393119	Bacteria	Firmicutes	Bacilli	Bacillales	Listeriaceae	Listeria	Listeria monocytogenes	Virulent	None	all 5 CVs
NC_024359	1173764	Uroviricota	Caudoviricetes	Caudovirales	Herelleviridae	Pecentumvirus	Listeria virus LP048	133048	1639	Bacteria	Firmicutes	Bacilli	Bacillales	Listeriaceae	Listeria	Listeria monocytogenes	Virulent	None	all 5 CVs
NC_024383	1458855	Uroviricota	Caudoviricetes	Caudovirales	Herelleviridae	Pecentumvirus	Listeria virus LP083-2	135831	1639	Bacteria	Firmicutes	Bacilli	Bacillales	Listeriaceae	Listeria	Listeria monocytogenes	Virulent	None	all 5 CVs
NC_024392	1458857	Uroviricota	Caudoviricetes	Caudovirales	Siphoviridae	Homburgvirus	Listeria virus LP114	66676	393119	Bacteria	Firmicutes	Bacilli	Bacillales	Listeriaceae	Listeria	Listeria monocytogenes	Virulent	None	all 5 CVs
NC_026017	1540823	Uroviricota	Caudoviricetes	Caudovirales	Siphoviridae	Jerseyvirus	Salmonella virus LSPA1	41880	54388	Bacteria	Proteobacteria	Gammaproteobacteria	Enterobacterales	Enterobacteriaceae	Salmonella	Salmonella enterica	Virulent	None	all 5 CVs
NC_028984	1587907	Uroviricota	Caudoviricetes	Caudovirales	Siphoviridae	NA	Streptococcus phage M102AD	30664	1309	Bacteria	Firmicutes	Bacilli	Lactobacillales	Streptococcaceae	Streptococcus	Streptococcus mutans	Virulent	None	all 5 CVs
NC_029002	1357715	Uroviricota	Caudoviricetes	Caudovirales	Myoviridae	NA	Microcystis phage MaMV-DC	169223	1126	Bacteria	Cyanobacteria	NA	Chroococcales	Microcystaceae	Microcystis	Microcystis aeruginosa	Virulent	None	all 5 CVs
NC_022768	1406795	Uroviricota	Caudoviricetes	Caudovirales	Myoviridae	Viunavirus	Salmonella virus Maynard	154701	90371	Bacteria	Proteobacteria	Gammaproteobacteria	Enterobacterales	Enterobacteriaceae	Salmonella	Salmonella enterica	Virulent	None	all 5 CVs
NC_025416	1524910	Uroviricota	Caudoviricetes	Caudovirales	Herelleviridae	Kayvirus	Staphylococcus virus MCE2014	141907	1280	Bacteria	Firmicutes	Bacilli	Bacillales	Staphylococcaceae	Staphylococcus	Staphylococcus aureus	Virulent	None	all 5 CVs
NC_024211	1486661	Uroviricota	Caudoviricetes	Caudovirales	Herelleviridae	Wphvirus	Bacillus virus Megatron	158750	1428	Bacteria	Firmicutes	Bacilli	Bacillales	Bacillaceae	Bacillus	Bacillus thuringiensis	Virulent	None	all 5 CVs
NC_030476	1676182	Phixviricota	Malgrandaviricetes	Petitvirales	Microviridae	NA	Chimpanzee faeces associated microphage 2	5184	NA	NA	NA	NA	NA	NA	NA	NA	Virulent	None	all 5 CVs
NC_025414	1527524	Uroviricota	Caudoviricetes	Caudovirales	Myoviridae	NA	Citrobacter phage Miller	178171	544	Bacteria	Proteobacteria	Gammaproteobacteria	Enterobacterales	Enterobacteriaceae	Citrobacter	NA	Virulent	None	all 5 CVs
NC_025414	1527524	Uroviricota	Caudoviricetes	Caudovirales	Myoviridae	NA	Citrobacter phage Miller	178171	546	Bacteria	Proteobacteria	Gammaproteobacteria	Enterobacterales	Enterobacteriaceae	Citrobacter	Citrobacter freundii	Virulent	None	all 5 CVs
NC_027331	1540095	Uroviricota	Caudoviricetes	Caudovirales	Myoviridae	Moonvirus	Citrobacter virus Moon	170341	546	Bacteria	Proteobacteria	Gammaproteobacteria	Enterobacterales	Enterobacteriaceae	Citrobacter	Citrobacter freundii	Virulent	None	all 5 CVs
NC_024782	1391190	Uroviricota	Caudoviricetes	Caudovirales	Siphoviridae	Casadabanvirus	Pseudomonas phage MP48	36838	652611	Bacteria	Proteobacteria	Gammaproteobacteria	Pseudomonadales	Pseudomonadaceae	Pseudomonas	Pseudomonas aeruginosa	Virulent	None	all 5 CVs
NC_025418	1194091	Uroviricota	Caudoviricetes	Caudovirales	Autographiviridae	Drulisvirus	Klebsiella virus K244	43871	573	Bacteria	Proteobacteria	Gammaproteobacteria	Enterobacterales	Enterobacteriaceae	Klebsiella	Klebsiella pneumoniae	Virulent	None	all 5 CVs
NC_025418	1194091	Uroviricota	Caudoviricetes	Caudovirales	Autographiviridae	Drulisvirus	Klebsiella virus K244	43871	484021	Bacteria	Proteobacteria	Gammaproteobacteria	Enterobacterales	Enterobacteriaceae	Klebsiella	Klebsiella pneumoniae	Virulent	None	all 5 CVs
NC_028663	1589733	Uroviricota	Caudoviricetes	Caudovirales	Myoviridae	Libanvirus	Prochlorococcus virus PTIM40	188632	59920	Bacteria	Cyanobacteria	NA	Synechococcales	Prochloraceae	Prochlorococcus	Prochlorococcus marinus	Virulent	None	all 5 CVs
NC_028955	1542477	Uroviricota	Caudoviricetes	Caudovirales	Myoviridae	NA	Prochlorococcus phage P-TIM68	197361	1218	Bacteria	Cyanobacteria	NA	Synechococcales	Prochloraceae	Prochlorococcus	NA	Virulent	None	all 5 CVs
NC_028955	1542477	Uroviricota	Caudoviricetes	Caudovirales	Myoviridae	NA	Prochlorococcus phage P-TIM68	197361	1220	Bacteria	Cyanobacteria	NA	Synechococcales	Prochloraceae	Prochlorococcus	Prochlorococcus sp.	Virulent	None	all 5 CVs
NC_024215	1476886	Uroviricota	Caudoviricetes	Caudovirales	Siphoviridae	NA	Lactococcus phage P078	54452	1358	Bacteria	Firmicutes	Bacilli	Lactobacillales	Streptococcaceae	Lactococcus	Lactococcus lactis	Virulent	None	all 5 CVs
NC_024203	1476887	Uroviricota	Caudoviricetes	Caudovirales	Siphoviridae	NA	Lactococcus phage P092	53513	1358	Bacteria	Firmicutes	Bacilli	Lactobacillales	Streptococcaceae	Lactococcus	Lactococcus lactis	Virulent	None	all 5 CVs
NC_025426	1526408	Uroviricota	Caudoviricetes	Caudovirales	Herelleviridae	Kayvirus	Staphylococcus virus P108	140807	1280	Bacteria	Firmicutes	Bacilli	Bacillales	Staphylococcaceae	Staphylococcus	Staphylococcus aureus	Virulent	None	all 5 CVs
NC_024208	1476888	Uroviricota	Caudoviricetes	Caudovirales	Siphoviridae	NA	Lactococcus phage P118	54173	1358	Bacteria	Firmicutes	Bacilli	Lactobacillales	Streptococcaceae	Lactococcus	Lactococcus lactis	Virulent	None	all 5 CVs
NC_028924	1647386	Uroviricota	Caudoviricetes	Caudovirales	Siphoviridae	Incheonvrus	Polaribacter virus P12002L	48689	52959	Bacteria	Bacteroidetes	Flavobacteriia	Flavobacteriales	Flavobacteriaceae	Polaribacter	NA	Virulent	None	all 5 CVs
NC_028763	1647387	Uroviricota	Caudoviricetes	Caudovirales	Siphoviridae	Incheonvrus	Polaribacter virus P12002S	49847	52959	Bacteria	Bacteroidetes	Flavobacteriia	Flavobacteriales	Flavobacteriaceae	Polaribacter	NA	Virulent	None	all 5 CVs
NC_024214	1476889	Uroviricota	Caudoviricetes	Caudovirales	Siphoviridae	NA	Lactococcus phage P162	55584	1358	Bacteria	Firmicutes	Bacilli	Lactobacillales	Streptococcaceae	Lactococcus	Lactococcus lactis	Virulent	None	all 5 CVs
NC_013197	1714272	Dividoviricota	Laserviricetes	Halopanivirales	Sphaerolipoviridae	Gammasphaerolipovirus	Thermus virus P23-77	17036	274	Bacteria	Deinococcus-Thermus	Deinococci	Thermales	Thermaceae	Thermus	Thermus thermophilus	Virulent	None	all 5 CVs
NC_023614	1327037	Uroviricota	Caudoviricetes	Caudovirales	Siphoviridae	NA	Croceibacter phage P2559Y	43153	216432	Bacteria	Bacteroidetes	Flavobacteriia	Flavobacteriales	Flavobacteriaceae	Croceibacter	Croceibacter atlanticus	Virulent	None	all 5 CVs
NC_029061	1636270	Uroviricota	Caudoviricetes	Caudovirales	Podoviridae	NA	Rhodoferax phage P26218	36315	2184758	Bacteria	Proteobacteria	Betaproteobacteria	Burkholderiales	Comamonadaceae	Rhodoferax	Rhodoferax sp. IMCC26218	Virulent	None	all 5 CVs
NC_028822	1572753	Uroviricota	Caudoviricetes	Caudovirales	Autographiviridae	Berlinvirus	Escherichia virus P483	40829	562	Bacteria	Proteobacteria	Gammaproteobacteria	Enterobacterales	Enterobacteriaceae	Escherichia	Escherichia coli	Virulent	None	all 5 CVs
NC_028863	1572754	Uroviricota	Caudoviricetes	Caudovirales	Autographiviridae	Berlinvirus	Escherichia virus P694	40477	562	Bacteria	Proteobacteria	Gammaproteobacteria	Enterobacterales	Enterobacteriaceae	Escherichia	Escherichia coli	Virulent	None	all 5 CVs
NC_029047	1636271	Uroviricota	Caudoviricetes	Caudovirales	Siphoviridae	NA	Verrucomicrobia phage P8625	32894	415001	Bacteria	Verrucomicrobia	Opitutae	Puniceicoccales	NA	NA	NA	Virulent	None	all 5 CVs
NC_028694	1747271	Uroviricota	Caudoviricetes	Caudovirales	Siphoviridae	Pahexavirus	Propionibacterium phage PA1-14	29407	1747	Bacteria	Actinobacteria	Actinomycetia	Propionibacteriales	Propionibacteriaceae	Cutibacterium	Cutibacterium acnes	Virulent	None	all 5 CVs
NC_023700	937835	Uroviricota	Caudoviricetes	Caudovirales	Siphoviridae	Casadabanvirus	Pseudomonas virus PA1KOR	34553	287	Bacteria	Proteobacteria	Gammaproteobacteria	Pseudomonadales	Pseudomonadaceae	Pseudomonas	Pseudomonas aeruginosa	Virulent	None	all 5 CVs
NC_027345	1530400	Uroviricota	Caudoviricetes	Caudovirales	Podoviridae	Litunavirus	Pseudomonas phage Pa2	73008	208964	Bacteria	Proteobacteria	Gammaproteobacteria	Pseudomonadales	Pseudomonadaceae	Pseudomonas	Pseudomonas aeruginosa	Virulent	None	all 5 CVs
NC_028967	1690805	Uroviricota	Caudoviricetes	Caudovirales	Siphoviridae	Pahexavirus	Propionibacterium phage PAC1	29605	1747	Bacteria	Actinobacteria	Actinomycetia	Propionibacteriales	Propionibacteriaceae	Cutibacterium	Cutibacterium acnes	Virulent	None	all 5 CVs
NC_027371	1498188	Uroviricota	Caudoviricetes	Caudovirales	Siphoviridae	Pahexavirus	Propionibacterium virus Pacnes201215	29741	1747	Bacteria	Actinobacteria	Actinomycetia	Propionibacteriales	Propionibacteriaceae	Cutibacterium	Cutibacterium acnes	Virulent	None	all 5 CVs
NC_022764	1406786	Uroviricota	Caudoviricetes	Caudovirales	Podoviridae	Pagevirus	Bacillus virus Page	39874	1404	Bacteria	Firmicutes	Bacilli	Bacillales	Bacillaceae	Priestia	Priestia megaterium	Virulent	None	all 5 CVs
NC_022764	1406786	Uroviricota	Caudoviricetes	Caudovirales	Podoviridae	Pagevirus	Bacillus virus Page	39874	545693	Bacteria	Firmicutes	Bacilli	Bacillales	Bacillaceae	Priestia	Priestia megaterium	Virulent	None	all 5 CVs
NC_022764	1406786	Uroviricota	Caudoviricetes	Caudovirales	Podoviridae	Pagevirus	Bacillus virus Page	39874	1006007	Bacteria	Firmicutes	Bacilli	Bacillales	Bacillaceae	Priestia	Priestia megaterium	Virulent	None	all 5 CVs
NC_025459	1505227	Uroviricota	Caudoviricetes	Caudovirales	Chaseviridae	Pahsextavirus	Aeromonas virus pAh6C	53744	644	Bacteria	Proteobacteria	Gammaproteobacteria	Aeromonadales	Aeromonadaceae	Aeromonas	Aeromonas hydrophila	Virulent	None	all 5 CVs
NC_028926	1597966	Uroviricota	Caudoviricetes	Caudovirales	Podoviridae	Pagevirus	Bacillus virus Palmer	40000	1404	Bacteria	Firmicutes	Bacilli	Bacillales	Bacillaceae	Priestia	Priestia megaterium	Virulent	None	all 5 CVs
NC_028931	1175659	Uroviricota	Caudoviricetes	Caudovirales	Siphoviridae	Pamexvirus	Pseudomonas virus PaMx28	55108	287	Bacteria	Proteobacteria	Gammaproteobacteria	Pseudomonadales	Pseudomonadaceae	Pseudomonas	Pseudomonas aeruginosa	Virulent	None	all 5 CVs
NC_028879	1175662	Uroviricota	Caudoviricetes	Caudovirales	Siphoviridae	Septimatrevirus	Pseudomonas phage PaMx42	43225	287	Bacteria	Proteobacteria	Gammaproteobacteria	Pseudomonadales	Pseudomonadaceae	Pseudomonas	Pseudomonas aeruginosa	Virulent	None	all 5 CVs
NC_028809	1175663	Uroviricota	Caudoviricetes	Caudovirales	Siphoviridae	Pamexvirus	Pseudomonas virus PaMx74	58637	287	Bacteria	Proteobacteria	Gammaproteobacteria	Pseudomonadales	Pseudomonadaceae	Pseudomonas	Pseudomonas aeruginosa	Virulent	None	all 5 CVs
NC_029083	1716042	Uroviricota	Caudoviricetes	Caudovirales	Myoviridae	Pakpunavirus	Pseudomonas phage PaoP5	93464	208964	Bacteria	Proteobacteria	Gammaproteobacteria	Pseudomonadales	Pseudomonadaceae	Pseudomonas	Pseudomonas aeruginosa	Virulent	None	all 5 CVs
NC_028782	1675598	Uroviricota	Caudoviricetes	Caudovirales	Podoviridae	Pagevirus	Bacillus phage Pavlov	40024	1404	Bacteria	Firmicutes	Bacilli	Bacillales	Bacillaceae	Priestia	Priestia megaterium	Virulent	None	all 5 CVs
NC_027364	1273738	Uroviricota	Caudoviricetes	Caudovirales	Myoviridae	Asteriusvirus	Escherichia virus PBECO4	348113	1045010	Bacteria	Proteobacteria	Gammaproteobacteria	Enterobacterales	Enterobacteriaceae	Escherichia	Escherichia coli	Virulent	None	all 5 CVs
NC_028672	1684115	Uroviricota	Caudoviricetes	Caudovirales	Myoviridae	Certrevirus	Cronobacter virus PBES02	149732	1888169	Bacteria	Proteobacteria	Gammaproteobacteria	Enterobacterales	Enterobacteriaceae	Cronobacter	Cronobacter sp.	Virulent	None	all 5 CVs
NC_024379	1498170	Uroviricota	Caudoviricetes	Caudovirales	Autographiviridae	Kayfunavirus	Escherichia virus PE3-1	39093	2170723	Bacteria	Proteobacteria	Gammaproteobacteria	Enterobacterales	Enterobacteriaceae	Escherichia	Escherichia coli	Virulent	None	all 5 CVs
NC_029081	1654601	Uroviricota	Caudoviricetes	Caudovirales	Autographiviridae	Phimunavirus	Pectobacterium virus Peat1	45633	29471	Bacteria	Proteobacteria	Gammaproteobacteria	Enterobacterales	Pectobacteriaceae	Pectobacterium	Pectobacterium atrosepticum	Virulent	None	all 5 CVs
NC_028683	1608310	Uroviricota	Caudoviricetes	Caudovirales	Myoviridae	NA	Edwardsiella phage PEi20	177643	67780	Bacteria	Proteobacteria	Gammaproteobacteria	Enterobacterales	Hafniaceae	Edwardsiella	Edwardsiella ictaluri	Virulent	None	all 5 CVs
NC_026665	1609634	Phixviricota	Malgrandaviricetes	Petitvirales	Microviridae	NA	Eel River basin pequenovirus	6083	NA	NA	NA	NA	NA	NA	NA	NA	Virulent	None	all 5 CVs
NC_023570	1406779	Uroviricota	Caudoviricetes	Caudovirales	Autographiviridae	Pettyvirus	Acinetobacter virus Petty	40739	470	Bacteria	Proteobacteria	Gammaproteobacteria	Pseudomonadales	Moraxellaceae	Acinetobacter	Acinetobacter baumannii	Virulent	None	all 5 CVs
NC_027292	1562076	Uroviricota	Caudoviricetes	Caudovirales	Autographiviridae	Pifdecavirus	Pseudomonas virus Pf10	39167	294	Bacteria	Proteobacteria	Gammaproteobacteria	Pseudomonadales	Pseudomonadaceae	Pseudomonas	Pseudomonas fluorescens	Virulent	None	all 5 CVs
NC_027292	1562076	Uroviricota	Caudoviricetes	Caudovirales	Autographiviridae	Pifdecavirus	Pseudomonas virus Pf10	39167	303	Bacteria	Proteobacteria	Gammaproteobacteria	Pseudomonadales	Pseudomonadaceae	Pseudomonas	Pseudomonas putida	Virulent	None	all 5 CVs
NC_023561	1455074	Uroviricota	Caudoviricetes	Caudovirales	Myoviridae	Karamvirus	Enterobacter virus PG7	173276	550	Bacteria	Proteobacteria	Gammaproteobacteria	Enterobacterales	Enterobacteriaceae	Enterobacter	Enterobacter cloacae	Virulent	None	all 5 CVs
NC_025450	1542498	Uroviricota	Caudoviricetes	Caudovirales	Autographiviridae	Tuodvirus	Lelliottia virus phD2B	44366	1542666	Bacteria	Proteobacteria	Gammaproteobacteria	Enterobacterales	Enterobacteriaceae	Lelliottia	Lelliottia sp. GL2	Virulent	None	all 5 CVs
NC_028799	1589297	Uroviricota	Caudoviricetes	Caudovirales	Podoviridae	NA	Vibrio phage phi 1	66708	666	Bacteria	Proteobacteria	Gammaproteobacteria	Vibrionales	Vibrionaceae	Vibrio	Vibrio cholerae	Virulent	None	all 5 CVs
NC_028895	1589298	Uroviricota	Caudoviricetes	Caudovirales	Demerecviridae	Jesfedecavirus	Vibrio virus phi3	116138	666	Bacteria	Proteobacteria	Gammaproteobacteria	Vibrionales	Vibrionaceae	Vibrio	Vibrio cholerae	Virulent	None	all 5 CVs
NC_025822	1151014	Uroviricota	Caudoviricetes	Caudovirales	Autographiviridae	Kaohsiungvirus	Vibrio virus A318	42544	663	Bacteria	Proteobacteria	Gammaproteobacteria	Vibrionales	Vibrionaceae	Vibrio	Vibrio alginolyticus	Virulent	None	all 5 CVs
NC_025471	1527515	Uroviricota	Caudoviricetes	Caudovirales	Siphoviridae	NA	Idiomarinaceae phage Phi1M2-2	36844	1510937	Bacteria	Proteobacteria	Gammaproteobacteria	Alteromonadales	Idiomarinaceae	NA	Idiomarinaceae bacterium M2-2	Virulent	None	all 5 CVs
NC_028675	691318	Uroviricota	Caudoviricetes	Caudovirales	Autographiviridae	Friunavirus	Acinetobacter virus phiAB1	41526	470	Bacteria	Proteobacteria	Gammaproteobacteria	Pseudomonadales	Moraxellaceae	Acinetobacter	Acinetobacter baumannii	Virulent	None	all 5 CVs
NC_028995	1229760	Uroviricota	Caudoviricetes	Caudovirales	Myoviridae	NA	Acinetobacter phage phiAC-1	43216	487316	Bacteria	Proteobacteria	Gammaproteobacteria	Pseudomonadales	Moraxellaceae	Acinetobacter	Acinetobacter soli	Virulent	None	all 5 CVs
NC_029033	1610509	Uroviricota	Caudoviricetes	Caudovirales	Siphoviridae	NA	Achromobacter phage phiAxp-1	45045	85698	Bacteria	Proteobacteria	Betaproteobacteria	Burkholderiales	Alcaligenaceae	Achromobacter	Achromobacter xylosoxidans	Virulent	None	all 5 CVs
NC_029106	1664246	Uroviricota	Caudoviricetes	Caudovirales	Siphoviridae	NA	Achromobacter phage phiAxp-2	62220	85698	Bacteria	Proteobacteria	Betaproteobacteria	Burkholderiales	Alcaligenaceae	Achromobacter	Achromobacter xylosoxidans	Virulent	None	all 5 CVs
NC_028880	1610508	Uroviricota	Caudoviricetes	Caudovirales	Autographiviridae	Teetrevirus	Citrobacter virus CFP1	38625	546	Bacteria	Proteobacteria	Gammaproteobacteria	Enterobacterales	Enterobacteriaceae	Citrobacter	Citrobacter freundii	Virulent	None	all 5 CVs
NC_028933	1589273	Uroviricota	Caudoviricetes	Caudovirales	Podoviridae	Bruynoghevirus	Pseudomonas virus CHU	45626	287	Bacteria	Proteobacteria	Gammaproteobacteria	Pseudomonadales	Pseudomonadaceae	Pseudomonas	Pseudomonas aeruginosa	Virulent	None	all 5 CVs
NC_029006	1567011	Uroviricota	Caudoviricetes	Caudovirales	Siphoviridae	NA	Clostridium phage phiCT19406C	35703	1513	Bacteria	Firmicutes	Clostridia	Eubacteriales	Clostridiaceae	Clostridium	Clostridium tetani	Virulent	None	all 5 CVs
NC_027340	1564096	Uroviricota	Caudoviricetes	Caudovirales	Ackermannviridae	NA	Erwinia virus Ea2809	162160	552	Bacteria	Proteobacteria	Gammaproteobacteria	Enterobacterales	Erwiniaceae	Erwinia	Erwinia amylovora	Virulent	None	all 5 CVs
NC_023610	1401669	Uroviricota	Caudoviricetes	Caudovirales	Myoviridae	Iapetusvirus	Erwinia virus EaH1	218339	552	Bacteria	Proteobacteria	Gammaproteobacteria	Enterobacterales	Erwiniaceae	Erwinia	Erwinia amylovora	Virulent	None	all 5 CVs
NC_028772	1587520	Uroviricota	Caudoviricetes	Caudovirales	Autographiviridae	Eapunavirus	Enterobacter virus Eap1	39133	548	Bacteria	Proteobacteria	Gammaproteobacteria	Enterobacterales	Enterobacteriaceae	Klebsiella	Klebsiella aerogenes	Virulent	None	all 5 CVs
NC_028695	1701257	Uroviricota	Caudoviricetes	Caudovirales	Siphoviridae	Cornellvirus	Enterobacter phage phiEap-2	40491	548	Bacteria	Proteobacteria	Gammaproteobacteria	Enterobacterales	Enterobacteriaceae	Klebsiella	Klebsiella aerogenes	Virulent	None	all 5 CVs
NC_028962	1572704	Uroviricota	Caudoviricetes	Caudovirales	Herelleviridae	Sepunavirus	Staphylococcus virus IPLAC1C	140961	29387	Bacteria	Firmicutes	Bacilli	Bacillales	Staphylococcaceae	Staphylococcus	Staphylococcus sp.	Virulent	None	all 5 CVs
NC_028765	1572703	Uroviricota	Caudoviricetes	Caudovirales	Herelleviridae	Kayvirus	Staphylococcus virus Rodi	142348	29387	Bacteria	Firmicutes	Bacilli	Bacillales	Staphylococcaceae	Staphylococcus	Staphylococcus sp.	Virulent	None	all 5 CVs
NC_022762	1399942	Uroviricota	Caudoviricetes	Caudovirales	Siphoviridae	Cequinquevirus	Lactobacillus virus phiLdb	33996	1584	Bacteria	Firmicutes	Bacilli	Lactobacillales	Lactobacillaceae	Lactobacillus	Lactobacillus delbrueckii	Virulent	None	all 5 CVs
NC_024390	1262515	Uroviricota	Caudoviricetes	Caudovirales	Siphoviridae	Limdunavirus	Leuconostoc virus LN03	26752	33968	Bacteria	Firmicutes	Bacilli	Lactobacillales	Lactobacillaceae	Leuconostoc	Leuconostoc pseudomesenteroides	Virulent	None	all 5 CVs
NC_024385	1262517	Uroviricota	Caudoviricetes	Caudovirales	Siphoviridae	Limdunavirus	Leuconostoc virus LN12	28193	33968	Bacteria	Firmicutes	Bacilli	Lactobacillales	Lactobacillaceae	Leuconostoc	Leuconostoc pseudomesenteroides	Virulent	None	all 5 CVs
NC_024386	1262518	Uroviricota	Caudoviricetes	Caudovirales	Siphoviridae	Unaquatrovirus	Leuconostoc virus LN25	28427	1245	Bacteria	Firmicutes	Bacilli	Lactobacillales	Lactobacillaceae	Leuconostoc	Leuconostoc mesenteroides	Virulent	None	all 5 CVs
NC_024388	1262519	Uroviricota	Caudoviricetes	Caudovirales	Siphoviridae	Unaquatrovirus	Leuconostoc virus LN34	28022	1245	Bacteria	Firmicutes	Bacilli	Lactobacillales	Lactobacillaceae	Leuconostoc	Leuconostoc mesenteroides	Virulent	None	all 5 CVs
NC_024380	1262520	Uroviricota	Caudoviricetes	Caudovirales	Siphoviridae	Limdunavirus	Leuconostoc virus LN6B	25740	33968	Bacteria	Firmicutes	Bacilli	Lactobacillales	Lactobacillaceae	Leuconostoc	Leuconostoc pseudomesenteroides	Virulent	None	all 5 CVs
NC_024389	1262523	Uroviricota	Caudoviricetes	Caudovirales	Siphoviridae	Unaquatrovirus	Leuconostoc phage phiLNTR2	28336	1245	Bacteria	Firmicutes	Bacilli	Lactobacillales	Lactobacillaceae	Leuconostoc	Leuconostoc mesenteroides	Virulent	None	all 5 CVs
NC_024378	1262521	Uroviricota	Caudoviricetes	Caudovirales	Siphoviridae	Unaquatrovirus	Leuconostoc virus LNTR3	28015	1245	Bacteria	Firmicutes	Bacilli	Lactobacillales	Lactobacillaceae	Leuconostoc	Leuconostoc mesenteroides	Virulent	None	all 5 CVs
NC_027204	1357423	Uroviricota	Caudoviricetes	Caudovirales	Myoviridae	Emdodecavirus	Sinorhizobium virus M12	194701	382	Bacteria	Proteobacteria	Alphaproteobacteria	Hyphomicrobiales	Rhizobiaceae	Sinorhizobium	Sinorhizobium meliloti	Virulent	None	all 5 CVs
NC_028676	1636182	Uroviricota	Caudoviricetes	Caudovirales	Ackermannviridae	NA	Sinorhizobium phage phiM9	149218	382	Bacteria	Proteobacteria	Alphaproteobacteria	Hyphomicrobiales	Rhizobiaceae	Sinorhizobium	Sinorhizobium meliloti	Virulent	None	all 5 CVs
NC_028945	1647405	Uroviricota	Caudoviricetes	Caudovirales	Myoviridae	Emdodecavirus	Sinorhizobium virus N3	206713	382	Bacteria	Proteobacteria	Alphaproteobacteria	Hyphomicrobiales	Rhizobiaceae	Sinorhizobium	Sinorhizobium meliloti	Virulent	None	all 5 CVs
NC_028999	998086	Uroviricota	Caudoviricetes	Caudovirales	Myoviridae	Phikzvirus	Pseudomonas phage PhiPA3	309208	287	Bacteria	Proteobacteria	Gammaproteobacteria	Pseudomonadales	Pseudomonadaceae	Pseudomonas	Pseudomonas aeruginosa	Virulent	None	all 5 CVs
NC_024362	1500756	Uroviricota	Caudoviricetes	Caudovirales	Autographiviridae	Ghunavirus	Pseudomonas virus PhiPSA2	40472	103796	Bacteria	Proteobacteria	Gammaproteobacteria	Pseudomonadales	Pseudomonadaceae	Pseudomonas	Pseudomonas syringae	Virulent	None	all 5 CVs
NC_023601	1458843	Uroviricota	Caudoviricetes	Caudovirales	Myoviridae	Otagovirus	Pseudomonas virus Psa374	98287	1104681	Bacteria	Proteobacteria	Gammaproteobacteria	Pseudomonadales	Pseudomonadaceae	Pseudomonas	Pseudomonas syringae	Virulent	None	all 5 CVs
NC_023718	1080237	Uroviricota	Caudoviricetes	Caudovirales	Siphoviridae	Chungbukvirus	Pseudomonas virus Ptobp6g	26499	29442	Bacteria	Proteobacteria	Gammaproteobacteria	Pseudomonadales	Pseudomonadaceae	Pseudomonas	Pseudomonas tolaasii	Virulent	None	all 5 CVs
NC_023573	1450142	Uroviricota	Caudoviricetes	Caudovirales	Herelleviridae	Kayvirus	Staphylococcus virus SA12	142094	1280	Bacteria	Firmicutes	Bacilli	Bacillales	Staphylococcaceae	Staphylococcus	Staphylococcus aureus	Virulent	None	all 5 CVs
NC_029005	1755682	Uroviricota	Caudoviricetes	Caudovirales	Siphoviridae	Woodruffvirus	Streptomyces phage phiSAJS1	56451	33903	Bacteria	Actinobacteria	Actinomycetia	Streptomycetales	Streptomycetaceae	Streptomyces	Streptomyces avermitilis	Virulent	None	all 5 CVs
NC_028808	1718606	Uroviricota	Caudoviricetes	Caudovirales	Myoviridae	Suspvirus	Escherichia virus SUSP1	90743	511145	Bacteria	Proteobacteria	Gammaproteobacteria	Enterobacterales	Enterobacteriaceae	Escherichia	Escherichia coli	Virulent	None	all 5 CVs
NC_028935	1718669	Uroviricota	Caudoviricetes	Caudovirales	Myoviridae	Suspvirus	Escherichia virus SUSP2	88698	511145	Bacteria	Proteobacteria	Gammaproteobacteria	Enterobacterales	Enterobacteriaceae	Escherichia	Escherichia coli	Virulent	None	all 5 CVs
NC_027336	1500798	Uroviricota	Caudoviricetes	Caudovirales	Siphoviridae	Pahexavirus	Propionibacterium virus PHL009M11	29503	1747	Bacteria	Actinobacteria	Actinomycetia	Propionibacteriales	Propionibacteriaceae	Cutibacterium	Cutibacterium acnes	Virulent	None	all 5 CVs
NC_027357	1500799	Uroviricota	Caudoviricetes	Caudovirales	Siphoviridae	Pahexavirus	Propionibacterium virus PHL025M00	29496	1747	Bacteria	Actinobacteria	Actinomycetia	Propionibacteriales	Propionibacteriaceae	Cutibacterium	Cutibacterium acnes	Virulent	None	all 5 CVs
NC_027373	1500800	Uroviricota	Caudoviricetes	Caudovirales	Siphoviridae	Pahexavirus	Propionibacterium phage PHL030N00	29423	1747	Bacteria	Actinobacteria	Actinomycetia	Propionibacteriales	Propionibacteriaceae	Cutibacterium	Cutibacterium acnes	Virulent	None	all 5 CVs
NC_027391	1500801	Uroviricota	Caudoviricetes	Caudovirales	Siphoviridae	Pahexavirus	Propionibacterium virus PHL041M10	29412	1747	Bacteria	Actinobacteria	Actinomycetia	Propionibacteriales	Propionibacteriaceae	Cutibacterium	Cutibacterium acnes	Virulent	None	all 5 CVs
NC_027400	1500802	Uroviricota	Caudoviricetes	Caudovirales	Siphoviridae	Pahexavirus	Propionibacterium phage PHL055N00	29264	1747	Bacteria	Actinobacteria	Actinomycetia	Propionibacteriales	Propionibacteriaceae	Cutibacterium	Cutibacterium acnes	Virulent	None	all 5 CVs
NC_027333	1500807	Uroviricota	Caudoviricetes	Caudovirales	Siphoviridae	Pahexavirus	Propionibacterium virus PHL070N00	29421	1747	Bacteria	Actinobacteria	Actinomycetia	Propionibacteriales	Propionibacteriaceae	Cutibacterium	Cutibacterium acnes	Virulent	None	all 5 CVs
NC_027359	1500808	Uroviricota	Caudoviricetes	Caudovirales	Siphoviridae	Pahexavirus	Propionibacterium phage PHL082M00	29491	1747	Bacteria	Actinobacteria	Actinomycetia	Propionibacteriales	Propionibacteriaceae	Cutibacterium	Cutibacterium acnes	Virulent	None	all 5 CVs
NC_027361	1500812	Uroviricota	Caudoviricetes	Caudovirales	Siphoviridae	Pahexavirus	Propionibacterium phage PHL085N00	29454	1747	Bacteria	Actinobacteria	Actinomycetia	Propionibacteriales	Propionibacteriaceae	Cutibacterium	Cutibacterium acnes	Virulent	None	all 5 CVs
NC_027385	1500813	Uroviricota	Caudoviricetes	Caudovirales	Siphoviridae	Pahexavirus	Propionibacterium virus PHL092M00	29261	1747	Bacteria	Actinobacteria	Actinomycetia	Propionibacteriales	Propionibacteriaceae	Cutibacterium	Cutibacterium acnes	Virulent	None	all 5 CVs
NC_027401	1500814	Uroviricota	Caudoviricetes	Caudovirales	Siphoviridae	Pahexavirus	Propionibacterium virus PHL095N00	29751	1747	Bacteria	Actinobacteria	Actinomycetia	Propionibacteriales	Propionibacteriaceae	Cutibacterium	Cutibacterium acnes	Virulent	None	all 5 CVs
NC_027362	1500816	Uroviricota	Caudoviricetes	Caudovirales	Siphoviridae	Pahexavirus	Propionibacterium virus PHL116M00	29394	1747	Bacteria	Actinobacteria	Actinomycetia	Propionibacteriales	Propionibacteriaceae	Cutibacterium	Cutibacterium acnes	Virulent	None	all 5 CVs
NC_027367	1500820	Uroviricota	Caudoviricetes	Caudovirales	Siphoviridae	Pahexavirus	Propionibacterium virus PHL132N00	29003	1747	Bacteria	Actinobacteria	Actinomycetia	Propionibacteriales	Propionibacteriaceae	Cutibacterium	Cutibacterium acnes	Virulent	None	all 5 CVs
NC_027389	1500821	Uroviricota	Caudoviricetes	Caudovirales	Siphoviridae	Pahexavirus	Propionibacterium virus PHL141N00	29494	1747	Bacteria	Actinobacteria	Actinomycetia	Propionibacteriales	Propionibacteriaceae	Cutibacterium	Cutibacterium acnes	Virulent	None	all 5 CVs
NC_027294	1500822	Uroviricota	Caudoviricetes	Caudovirales	Siphoviridae	Pahexavirus	Propionibacterium phage PHL150M00	29438	1747	Bacteria	Actinobacteria	Actinomycetia	Propionibacteriales	Propionibacteriaceae	Cutibacterium	Cutibacterium acnes	Virulent	None	all 5 CVs
NC_027386	1500825	Uroviricota	Caudoviricetes	Caudovirales	Siphoviridae	Pahexavirus	Propionibacterium virus PHL152M00	29247	1747	Bacteria	Actinobacteria	Actinomycetia	Propionibacteriales	Propionibacteriaceae	Cutibacterium	Cutibacterium acnes	Virulent	None	all 5 CVs
NC_027346	1500827	Uroviricota	Caudoviricetes	Caudovirales	Siphoviridae	Pahexavirus	Propionibacterium virus PHL171M01	29327	1747	Bacteria	Actinobacteria	Actinomycetia	Propionibacteriales	Propionibacteriaceae	Cutibacterium	Cutibacterium acnes	Virulent	None	all 5 CVs
NC_027370	1500828	Uroviricota	Caudoviricetes	Caudovirales	Siphoviridae	Pahexavirus	Propionibacterium virus PHL179M00	29428	1747	Bacteria	Actinobacteria	Actinomycetia	Propionibacteriales	Propionibacteriaceae	Cutibacterium	Cutibacterium acnes	Virulent	None	all 5 CVs
NC_027295	1500830	Uroviricota	Caudoviricetes	Caudovirales	Siphoviridae	Pahexavirus	Propionibacterium virus PHL199M00	29806	1747	Bacteria	Actinobacteria	Actinomycetia	Propionibacteriales	Propionibacteriaceae	Cutibacterium	Cutibacterium acnes	Virulent	None	all 5 CVs
NC_027354	1500831	Uroviricota	Caudoviricetes	Caudovirales	Siphoviridae	Pahexavirus	Propionibacterium virus PHL301M00	29323	1747	Bacteria	Actinobacteria	Actinomycetia	Propionibacteriales	Propionibacteriaceae	Cutibacterium	Cutibacterium acnes	Virulent	None	all 5 CVs
NC_023592	1442594	Saleviricota	Huolimaviricetes	Haloruvirales	Pleolipoviridae	Alphapleolipovirus	Alphapleolipovirus HHPV2	8176	634497	Archaea	Euryarchaeota	Halobacteria	Halobacteriales	Haloarculaceae	Haloarcula	Haloarcula hispanica	Virulent	None	all 5 CVs
NC_027363	1560282	Uroviricota	Caudoviricetes	Caudovirales	Autographiviridae	Novosibovirus	Proteus virus PM75	41480	584	Bacteria	Proteobacteria	Gammaproteobacteria	Enterobacterales	Morganellaceae	Proteus	Proteus mirabilis	Virulent	None	all 5 CVs
NC_027379	1560283	Uroviricota	Caudoviricetes	Caudovirales	Autographiviridae	Acadevirus	Proteus virus PM85	43642	584	Bacteria	Proteobacteria	Gammaproteobacteria	Enterobacterales	Morganellaceae	Proteus	Proteus mirabilis	Virulent	None	all 5 CVs
NC_027390	1560284	Uroviricota	Caudoviricetes	Caudovirales	Autographiviridae	Acadevirus	Proteus virus PM93	45169	584	Bacteria	Proteobacteria	Gammaproteobacteria	Enterobacterales	Morganellaceae	Proteus	Proteus mirabilis	Virulent	None	all 5 CVs
NC_023865	1399915	Uroviricota	Caudoviricetes	Caudovirales	Chaseviridae	Suwonvirus	Pectobacterium virus PM1	55098	555	Bacteria	Proteobacteria	Gammaproteobacteria	Enterobacterales	Pectobacteriaceae	Pectobacterium	Pectobacterium carotovorum	Virulent	None	all 5 CVs
NC_027342	1357704	Uroviricota	Caudoviricetes	Caudovirales	Autographiviridae	Novosibovirus	Proteus virus PM16	41268	584	Bacteria	Proteobacteria	Gammaproteobacteria	Enterobacterales	Morganellaceae	Proteus	Proteus mirabilis	Virulent	None	all 5 CVs
NC_028940	1429794	Uroviricota	Caudoviricetes	Caudovirales	Myoviridae	NA	Pectobacterium bacteriophage PM2	170286	122277	Bacteria	Proteobacteria	Gammaproteobacteria	Enterobacterales	Pectobacteriaceae	Pectobacterium	NA	Virulent	None	all 5 CVs
NC_027381	1540097	Uroviricota	Caudoviricetes	Caudovirales	Podoviridae	Ithacavirus	Escherichia virus Pollock	68365	562	Bacteria	Proteobacteria	Gammaproteobacteria	Enterobacterales	Enterobacteriaceae	Escherichia	Escherichia coli	Virulent	None	all 5 CVs
NC_028812	1567485	Uroviricota	Caudoviricetes	Caudovirales	Siphoviridae	NA	Proteus phage pPM_01	58546	584	Bacteria	Proteobacteria	Gammaproteobacteria	Enterobacterales	Morganellaceae	Proteus	Proteus mirabilis	Virulent	None	all 5 CVs
NC_028661	1755692	Uroviricota	Caudoviricetes	Caudovirales	Autographiviridae	Ghunavirus	Pseudomonas virus PPPL1	41149	103796	Bacteria	Proteobacteria	Gammaproteobacteria	Pseudomonadales	Pseudomonadaceae	Pseudomonas	Pseudomonas syringae	Virulent	None	all 5 CVs
NC_029100	1667322	Uroviricota	Caudoviricetes	Caudovirales	Siphoviridae	NA	Pseudoalteromonas phage Pq0	33399	1678126	Bacteria	Proteobacteria	Gammaproteobacteria	Alteromonadales	Pseudoalteromonadaceae	Pseudoalteromonas	Pseudoalteromonas sp. Bq0	Virulent	None	all 5 CVs
NC_023581	1406780	Uroviricota	Caudoviricetes	Caudovirales	Podoviridae	NA	Acinetobacter phage Presley	77792	470	Bacteria	Proteobacteria	Gammaproteobacteria	Pseudomonadales	Moraxellaceae	Acinetobacter	Acinetobacter baumannii	Virulent	None	all 5 CVs
NC_023581	1406780	Uroviricota	Caudoviricetes	Caudovirales	Podoviridae	NA	Acinetobacter phage Presley	77792	1343071	Bacteria	Proteobacteria	Gammaproteobacteria	Pseudomonadales	Moraxellaceae	Acinetobacter	Acinetobacter nosocomialis	Virulent	None	all 5 CVs
NC_024121	1481112	Uroviricota	Caudoviricetes	Caudovirales	Myoviridae	NA	Serratia phage PS2	167266	615	Bacteria	Proteobacteria	Gammaproteobacteria	Enterobacterales	Yersiniaceae	Serratia	Serratia marcescens	Virulent	None	all 5 CVs
NC_023589	1414738	Uroviricota	Caudoviricetes	Caudovirales	Podoviridae	Gamaleyavirus	Shigella virus Sb1	71629	621	Bacteria	Proteobacteria	Gammaproteobacteria	Enterobacterales	Enterobacteriaceae	Shigella	Shigella boydii	Virulent	None	all 5 CVs
NC_026010	1572702	Uroviricota	Caudoviricetes	Caudovirales	Drexlerviridae	Tunavirus	Shigella virus PSf2	50109	623	Bacteria	Proteobacteria	Gammaproteobacteria	Enterobacterales	Enterobacteriaceae	Shigella	Shigella flexneri	Virulent	None	all 5 CVs
NC_025829	1551641	Uroviricota	Caudoviricetes	Caudovirales	Myoviridae	Tequatrovirus	Shigella virus Pss1	164999	624	Bacteria	Proteobacteria	Gammaproteobacteria	Enterobacterales	Enterobacteriaceae	Shigella	Shigella sonnei	Virulent	None	all 5 CVs
NC_027404	1351740	Uroviricota	Caudoviricetes	Caudovirales	Myoviridae	Tequatrovirus	Yersinia virus PST	167785	633	Bacteria	Proteobacteria	Gammaproteobacteria	Enterobacterales	Yersiniaceae	Yersinia	Yersinia pseudotuberculosis	Virulent	None	all 5 CVs
NC_027368	1451050	Uroviricota	Caudoviricetes	Caudovirales	Myoviridae	Vulnificusvirus	Vibrio virus PV94	33828	672	Bacteria	Proteobacteria	Gammaproteobacteria	Vibrionales	Vibrionaceae	Vibrio	Vibrio vulnificus	Virulent	None	all 5 CVs
NC_023605	1461743	Uroviricota	Caudoviricetes	Caudovirales	Podoviridae	NA	Vibrio phage PVA1	41529	663	Bacteria	Proteobacteria	Gammaproteobacteria	Vibrionales	Vibrionaceae	Vibrio	Vibrio alginolyticus	Virulent	None	all 5 CVs
NC_023688	926067	Uroviricota	Caudoviricetes	Caudovirales	Myoviridae	NA	Aeromonas phage PX29	222006	645	Bacteria	Proteobacteria	Gammaproteobacteria	Aeromonadales	Aeromonadaceae	Aeromonas	Aeromonas salmonicida	Virulent	None	all 5 CVs
NC_029057	1003177	Uroviricota	Caudoviricetes	Caudovirales	Myoviridae	NA	Vibrio phage qdvp001	134742	670	Bacteria	Proteobacteria	Gammaproteobacteria	Vibrionales	Vibrionaceae	Vibrio	Vibrio parahaemolyticus	Virulent	None	all 5 CVs
NC_028847	1673871	Uroviricota	Caudoviricetes	Caudovirales	Myoviridae	Dhakavirus	Escherichia virus QL01	170527	561	Bacteria	Proteobacteria	Gammaproteobacteria	Enterobacterales	Enterobacteriaceae	Escherichia	NA	Virulent	None	all 5 CVs
NC_025448	69609	Uroviricota	Caudoviricetes	Caudovirales	Myoviridae	Tequatrovirus	Enterobacteria phage RB27	165179	562	Bacteria	Proteobacteria	Gammaproteobacteria	Enterobacterales	Enterobacteriaceae	Escherichia	Escherichia coli	Virulent	None	all 5 CVs
NC_025448	69609	Uroviricota	Caudoviricetes	Caudovirales	Myoviridae	Tequatrovirus	Enterobacteria phage RB27	165179	37762	Bacteria	Proteobacteria	Gammaproteobacteria	Enterobacterales	Enterobacteriaceae	Escherichia	Escherichia coli	Virulent	None	all 5 CVs
NC_025419	31533	Uroviricota	Caudoviricetes	Caudovirales	Myoviridae	Tequatrovirus	Escherichia virus RB3	168402	37762	Bacteria	Proteobacteria	Gammaproteobacteria	Enterobacterales	Enterobacteriaceae	Escherichia	Escherichia coli	Virulent	None	all 5 CVs
NC_027979	36339	Uroviricota	Caudoviricetes	Caudovirales	Myoviridae	Tequatrovirus	Enterobacteria phage RB68	168401	37762	Bacteria	Proteobacteria	Gammaproteobacteria	Enterobacterales	Enterobacteriaceae	Escherichia	Escherichia coli	Virulent	None	all 5 CVs
NC_025452	1477406	Uroviricota	Caudoviricetes	Caudovirales	Ackermannviridae	Limestonevirus	Dickeya virus RC2014	155346	1914291	Bacteria	Proteobacteria	Gammaproteobacteria	Enterobacterales	Pectobacteriaceae	Dickeya	Dickeya sp.	Virulent	None	all 5 CVs
NC_029097	1662330	Uroviricota	Caudoviricetes	Caudovirales	Siphoviridae	Titanvirus	Rhodobacter virus RcTitan	44496	1414586	Bacteria	Proteobacteria	Alphaproteobacteria	Rhodobacterales	Rhodobacteraceae	Rhodobacter	Rhodobacter capsulatus	Virulent	None	all 5 CVs
NC_027348	1563661	Uroviricota	Caudoviricetes	Caudovirales	Podoviridae	NA	Delftia phage RG-2014	73882	180282	Bacteria	Proteobacteria	Betaproteobacteria	Burkholderiales	Comamonadaceae	Delftia	Delftia tsuruhatensis	Virulent	None	all 5 CVs
NC_027296	1220714	Uroviricota	Caudoviricetes	Caudovirales	Myoviridae	Kleczkowskavirus	Rhizobium phage RHEph06	53721	526947	Bacteria	Proteobacteria	Alphaproteobacteria	Hyphomicrobiales	Rhizobiaceae	Rhizobium	Rhizobium etli	Virulent	None	all 5 CVs
NC_024788	1486662	Uroviricota	Caudoviricetes	Caudovirales	Herelleviridae	Bequatrovirus	Bacillus virus Riley	162816	1428	Bacteria	Firmicutes	Bacilli	Bacillales	Bacillaceae	Bacillus	Bacillus thuringiensis	Virulent	None	all 5 CVs
NC_025454	1505528	Hofneiviricota	Faserviricetes	Tubulavirales	Inoviridae	Habenivirus	Ralstonia virus RS603	7679	305	Bacteria	Proteobacteria	Betaproteobacteria	Burkholderiales	Burkholderiaceae	Ralstonia	Ralstonia solanacearum	Virulent	None	all 5 CVs
NC_023736	913183	Uroviricota	Caudoviricetes	Caudovirales	Autographiviridae	Kelmasvirus	Ralstonia virus RSB2	40411	305	Bacteria	Proteobacteria	Betaproteobacteria	Burkholderiales	Burkholderiaceae	Ralstonia	Ralstonia solanacearum	Virulent	None	all 5 CVs
NC_028899	1689679	Uroviricota	Caudoviricetes	Caudovirales	Myoviridae	Chiangmaivirus	Ralstonia virus RSF1	222888	305	Bacteria	Proteobacteria	Betaproteobacteria	Burkholderiales	Burkholderiaceae	Ralstonia	Ralstonia solanacearum	Virulent	None	all 5 CVs
NC_028988	1481785	Uroviricota	Caudoviricetes	Caudovirales	Autographiviridae	Risjevirus	Ralstonia virus RSJ2	44360	305	Bacteria	Proteobacteria	Betaproteobacteria	Burkholderiales	Burkholderiaceae	Ralstonia	Ralstonia solanacearum	Virulent	None	all 5 CVs
NC_029007	1538364	Uroviricota	Caudoviricetes	Caudovirales	Autographiviridae	Risjevirus	Ralstonia virus RSJ5	43745	305	Bacteria	Proteobacteria	Betaproteobacteria	Burkholderiales	Burkholderiaceae	Ralstonia	Ralstonia solanacearum	Virulent	None	all 5 CVs
NC_028950	1585840	Uroviricota	Caudoviricetes	Caudovirales	Myoviridae	Chiangmaivirus	Ralstonia virus RSL2	223932	48736	Bacteria	Proteobacteria	Betaproteobacteria	Burkholderiales	Burkholderiaceae	Ralstonia	NA	Virulent	None	all 5 CVs
NC_025464	754059	Uroviricota	Caudoviricetes	Caudovirales	Autographiviridae	Poseidonvirus	Synechococcus virus SCBP4	44147	232348	Bacteria	Cyanobacteria	NA	Synechococcales	Synechococcaceae	Synechococcus	Synechococcus sp. CB0101	Virulent	None	all 5 CVs
NC_023584	1340812	Uroviricota	Caudoviricetes	Caudovirales	Myoviridae	Acionnavirus	Synechococcus virus SMbCM100	170438	32051	Bacteria	Cyanobacteria	NA	Synechococcales	Synechococcaceae	Synechococcus	Synechococcus sp. WH 7803	Virulent	None	all 5 CVs
[truncated: 381 more rows]
